# Supplementary material for: Nonribosomal Peptide Synthetases in Animals
Source: Genes (Basel). 2023 Aug 30;14(9):1741. doi: 10.3390/genes14091741 (PMC10531068; doi:10.3390/genes14091741)
Supplement: Supplementary file 1 [file genes-14-01741-s001.zip]

Archive with 8 entries (8 files):
- Supplementary File S1/alignment_acvs_clustalo.fa
- Supplementary File S1/alignment_cefEF_clustalo.fa
- Supplementary File S1/alignment_ipns_clustalo.fa
- Supplementary Table S1.xlsx
- Supplementary Table S2.xlsx
- Supplementary Table S3 and Figure S1.pdf
- Supplementary Table S4.xlsx
- Supplementary Table S5.xlsx
