# Supplementary material for: Nonribosomal Peptide Synthetases in Animals
Source: Genes (Basel). 2023 Aug 30;14(9):1741. doi: 10.3390/genes14091741 (PMC10531068; doi:10.3390/genes14091741)
Supplement: Supplementary file 1 [file genes-14-01741-s001.zip › Supplementary File S1/alignment_acvs_clustalo.fa]

>Aspergillus_flavus
WQILVRDLQMLYQNGS---LGCKGSSIRQWSEAVQNYQPSKSELGHWNDLIARTTSSISA
LPAST----GCRVRLTRNLSTEKTALLLQGSKGGQEVSVYDSLLAAVGLALQAICSRGPS
MVTIEGHGREED-----VDHTLDVSRTMGWFTSMYPFEIPHLRTENLVEGVAAINERLRQ
VPARGIGYGALYGY---TRHPLPQITVNYLGHLAPKKS-------K-LDEWALAVGDNGL
EYGLMTSPEDKDKSSSAVDVTAVHIDGTITIDMDSAWSLEDSEKFISNIEEGLNKIIDSV
TSQET------SSPADPQLTEETYTPYFEYLEPS-----RQGPTLFLLPPGEGGAESYFN
NIVKHLPGTNMVAFNNYYLHSK----RLRTFEELAEMYLDHVRNIQPHGPYHFIGWSFGG
ILAMEMSRRLAT---SGEKIGLLGIIDTYFNVHGATRSIGLGD-AKILDPIHHIYHPDPT
NFKGLPSATDHIVLFKAMKTNDQYESENQRHLYEYYDGTPLNDMDKLLPSDTAIQLVPLT
DDTHFSWARNPQQVHRMCAAIKDYLSGY-----
>Aspergillus_nomius
WQILARDLQMLYQNGS---LGCKGSSIRQWSEAIQSYQASASEIEYWNELIAQTASSTSA
LPAST----GSRMHLTRSLSTEKTALLLQSGSNRQDISVYDSLLTAVGLALQNISSTGPN
MVTIEGHGREED-----VDQTLDVSRTMGWFTSMYPFEIPRLNTETLVHGVAAVNERLRQ
VPARGVGYGALYGY---SRHPLPQITVNYLGNLSRKQS-------N-PHEWVIAVGDNNL
EYGLTTSPEDKDKSSSAVDITAVCIDGTIIVDMDSAWGLEESEKFISNIEEGLNKIIGAV
TKQQS-----SSPPANPQLTEETYTPYFEYLEPL-----RQGPTLFLLPPGEGGAESYFN
NIVKHLPATNMVAFNNYYLHSK----RLGTFEELASMYLEHVRSIQPHGPYHFIGWSFGG
ILAMEMSRRLAG---LGEKIGLLGIIDTYFNVHGATHSIGLGD-AKILDPIHHIYRPDPA
NFEGLPSATDHIVLFKAMETNDQYESESQRRLYEYYDGTPLNDLDTLLPSDTAVQLVPLT
GDTHFSWARNPPQVDRMCAAIKEYLSGY-----
>Penicillium_chrysogenum
WQILVRDLQTLYRNGS---LGSKGSSFRQWAEAIQNYKASDSERNHWNKLVMETASSISA
LPTST----GSRVRLSRSLSPEKTASLIQGGIDRQDVSVYDSLLTSVGLALQHIAPTGPS
MVTIEGHGREE------VDQTLDVSRTMGWFTTMYPFEIPRLSTENIVQGVVAVSERFRQ
VPARGVGYGTLYGY---TQHPLPQVTVNYLGQLARKQS-------K-PKEWVLAVGDNEF
EYGLMTSPEDKDRSSSAVDVTAVCIDGTMIIDVDSAWSLEESEQFISSIEEGLNKILDGR
ASQQT-----SRFPDVP-QPAETYTPYFEYLEPP-----RQGPTLFLLPPGEGGAESYFN
NIVKRLRQTNMVVFNNYYLHSK----RLRTFEELAEMYLDQVRGIQPHGPYHFIGWSFGG
ILAMEMSRRLVA---SDEKIGFLGIIDTYFNVRGATRTIGLGD-TEILDPIHHIYNPDPA
NFQRLPSATDRIVLFKAMRPNNKYESENQRRLYEYYDGTRLNGLDSLLPSDSDVQLVPLT
DDTHFSWVGNPQQVEQMCATIKEHLARY-----
>Arthroderma_benhamiae
WQILIRDLRNLYLDEN---LGSKGSSLRLWANSMSSYQGSKLEREYWDNLIAQSSESVAA
LPPST----GPRLKLGRVMGADKSASLLQHAG-----QMEASVLAAVGLALQDVEPMCCN
MVTLEGHGREED-----IDSTLDVSRTMGWFTSMYPFQIPHVKEADMLAAVAEIKTEVDR
VPCHGAGYGALYGY---VRHPLPSVSVNYLGQLTRTPH-------MPNDYWNLAIGDGEY
AYGLTCSPEDAKKSSSAIDITVTCIDGRVAVDVFSIWDQDKSEVLISTIERGLDHIAEQL
SSGSTSS---TESPSCQLFTEETFTPYFEYRDPSH----RQGPTLFLLPPGEGGAESYFN
NIVKYLPKHNLVAFNNFYLHSK----ALQTFEELAEWYTDHIRRLQPQGPYHLLGWSFGG
ILAMEISRRLDD--SSGKAISSLLFIDTYFDVRGATEEIGMAE-KTILDKIHHVYDPEPA
RLAHMLSRVKDVVLFKAAKPNDKYTSDEQRLLYEYYHRTRANNLDKFIPIE-HVSVMPLQ
GNTHFSWVWDVEQVKKVCSVIENILDNMENGHI
>Trichopython_rubrum
WQILIRDLRNLYLGEN---SGSKGSSLRLWANSMSSYQGSKLEREYWDNLIAQSSESVAA
LPPST----RPRLKLGRVMGADKSASLLQHAG-----QMEASVLAAVGLALQDVEPICCN
MVTLEGHGREEG-----IDSTLDVSRTMGWFTSMYPFQIPHVKEVDMLAAVAEIKAEVDR
VPCHGAGYGALYGY---LRRPLPSVSVNYLGQLTRTSH-------MPDDDWNLAIGNGEY
AYGLTCSPEDAKKSSSAIDITVTCINGRVAVDVSSIWDQDKSEVLISTIERGLDHIAEQL
SSGSTSS---TDSPSCQLFTEETFTPYFEYRDPSH----RQGPTLFLLPPGEGGAESYFN
NIVKYLPKHNLVAFNNLYLHSK----ALQTFEELAEWYADHIRRLQPHGPYHLLGWSFGG
ILAMEISRRLDD--GSGKAISSLLFIDTYFDVRGATEEIGMAE-RTILDKIHHIYDPEPT
RLAHMLSRVKDVVLFKAAKPNDKYTSDEQRLLYEYYHRTRANNLDKFIPIE-RVSVMPLQ
GNTHFSWVRDVEQVKKVCSMIENILDNMENGHT
>Acremonium_chrysogenum
WNIILQDLQALYHGDS---LGPKSSSVQQWSLAVSDYKMPLSERAHWNVLRKTVAQSFET
LPICM----GGVLQCQEKFSRETTTALLSKACPALDSGMHEILLMAVGSALQKAAGDVPQ
VVTIEGHGREDT-----IDATLDVSRTVGWFTSMYPFEIPKVT--DPAQGVVDVKEAMRR
VPNRGVGYGPAYGY---GGSCLPAVSFNYLGRLDQASS-------GAQRDWTLVMDEDEY
PVGLCTSAEDSGRSSSMVDFTFSISGGQLVMDMSSSWGHGARNEFVRTVRNTLDDLIKTT
SSRDF------SAPLPPSDQESSFTPYFVFEEGE-----RHGAPLFLLPPGEGGAESYFH
NIVKGLPNRNLVVFNNHYREEK----TLRTIEALAEYYLSHIRSIQPEGPYHILGWSFGG
ILGLEAAKRLTG---EGHKIATLALIDPYFDIPSASKAIGQPDDACVLDPIYHVYHPSPE
SFRTVSSLTNHIALFKATETNDQHGNATQQALYEWFATCPLNNLDKFLAAD-TIKVVPLE
G-THFTWVHHPEQVRSMCTMLDEWLG-------
>Kallichroma_tethis
WNIIRSDLQSLYEGAS---LGPKTSSVQQWAIAVDEYAASAEEVAHWDKTRKSAVQSAQS
LPIQP----GGLLKCENKLSAAITAILLQTSCSRLGIGMHEIALVAVGTALQSCTGNGPT
VVTVEGHGREES-----VDSSLDVSRTVGWFTSMYPLELPTIR--DPISGALDIKKSVGQ
VPNNGVGYGPLHGY---LDGSLPGVSFNYLGVMDQAQA--------RPGDWTLTAGDGEP
SQGLCTALDDSQASSSMVDVTMFVLNGQLTTQISSTWGFGAAHGLFRTIQDTLETIAEKT
AAEDF------VAPLPTN-EETQYEPYFLFEGDS-----RRGQPLFLLPPGEGGAESYFH
NIVKGLPGRNLVVFNNYYRHKR----ESQTIEGLADYYLSHIRSIQPEGPYDLLGWSFGG
ILALEIAERLAS---SGQRISTLALIDPYFDVPGASSAIEQHD-SQILDTIYHAYHPHPD
KFRAVEALTGRIILFKAAQVNEGYGNPPQRRLYEWYAASSMNNLDAYVSST-AVQVLPLN
G-THFTWVHDTEQVHSMCEILEQCEVKP-----
>Streptomyces_cattleya
WHILAQDLEILYHGGR---LEEKTSSYRQWAEALRRYVAEEDERRMWAEVTGDLAAGWPE
ALTPAA--GAVTGHQEFALSAAETRTLLTESHWAYDTTMNDLLLTATGYALRSVTGRAAH
HVTVEGHGRERF------AGAPEVRDTVGWFTTMHPLTVTA-DPDDIAGSVLATKAAGRR
VPHHGIGYGALFGRYGGDRAPLPPVSFNYLGRVSGAAP-------RARTGWQLDPALCGA
DV----SGRDRGADRSALDVTMWCADGRLVTAVDSRLDPAVTERFTTELRSWLERLTAHT
STVAGEEAPARRT-GPLTAPEDGFDPYILIDDGQ------AERTLFVFPPGEGGAESYLS
NIAQRLPGYRLVLFNNVHLHT-----PMESFEALARYHLDHIRRLQPSGSYSFLGWSFGG
VLAVEVSLQLAR---AGEKIDNLFLIDPYFDVRHASARIGLPADEDILDPINYHYTPDPA
DLERLGARVGSLVLFKAGEVNDVVRDDRQRRLFAFYQRSSCNGLDALLPAG-SIEVRPLP
GATHHSWVRDERLVAGICERVAASLSDAWSARR
>Streptomyces_clavuligerus
WHILAQDLEILYHGGA---LEEKTSSYRQWARALAAYPADEAERRLWAEAVASLAATAQA
LPVPAP--GAATLREEFALDAERTTALLTECHWAYDTTINDLLLTAVGGALRAVTGLAVN
HVTVEGHGRERF------DGAPDVRDTVGWFTTMHPLAVEA-HPQDVGRGITATKEASRR
VPHHGIGYGALFGRYGGERAPLPPVSFNYLGRVSDAGEQ----TDGPSAGWRLDSAMSGS
NI----SGRNRGADQFSVDVTMRCTGGRLVTAVDSRLDEETTRRFTDELRSWLERLVAHT
SAVSGENGGRARA-AERAGAGTEFDPYILVDGDR------AERTLFVFPPGEGGAESYLS
NLAQRLPGHRLVLFNNVHLHR-----PMESFEALADFYLPLLREIQPSGPYHLLGWSFGG
VLSVEVSLRLAR---AGERIEELFLIDPYFDVRASSAAIGLPETEDILDPINYHWAPARE
DLERLRANTGDVVLFRADEPNEIVRDEEQRRLFDFYQRSSFNGLDALLPAE-SIEVHRLH
GETHHSWVRNDRLVADICARVSASSPDAR----
>Amycolatopsis_lactamdurans
WHILAQDLEILYNGGD---LGAKTGSYRQWAQAVRDYTPAEGEREFWAETTRDMESAELL
A--QTE--GTTRRREEFALTAPDTRTLLAESPWAYDTEVNDLLLTATGFALRSITRQATN
HLTVEGHGRELF------EGAPDVRDTVGWFTTMHPFAVEV-DPGDLGRSVLATRANRRR
VPHHGIGYGALFG----GEAPLPAVSFNYLGRLGEGDG-------QPTEAWQLDPALSGS
HT----VDGNRLANRSSIDVTMSCTGGRLVAVVDSLLGEAATRLFASELKVWLERLVSHT
ATVARNEPA-------REATTELFDPYILVNED-------AERTLFVLPPGEGGAESYLS
NLARQLPDLRLVLFNNVHLHT-----PMGSFEELGRYYVEHIRRLQPSGPYHLLGWSFGG
VLSLEISRQLAR---AGERIDDLLLIDPYFGMRQASANIGLPGVEDILDPINYHYRPDEA
DLARLAGRLGNLVLFKAGEPNDVVNGPHQPRLFEYYHGTRFNHLDLLLPAA-AIEVCDLA
GETHHSWVRNEKLVRLMCERISTSLGSD-----
>Lysobacter_lactamgenus
WEILCRDLEALYHGAD---LGTPDSDLRQWSHALQAYAPAAGEAQFWEQTAQHVEADKSA
LPWEPS--QGACHHERFVLSREDSAALLGRR-RSGDAGTVDLMLAALAQALRGTTGRTTH
FVTMESHGRESL------QNAPDMQDTVGWFTTMYPLAVVA--KDDIGESLAATRANRER
IPLNGIGYGALRGAYGGERAPLADISFNYLGSFADPHDADARDDRGGGARWHLDPARCGI
SK----SVRDEDASDSLIDITARCVGERMVVDVDSRLDAEQAGRFARLLKMRMEAFSAYI
AESSPLSGALGKAPLAAF-EPAEFEPYFIINEKA------AGPTLFVLPPGEGGAESYLN
NLAKQLPNLRLVLFNNVHLHT-----PMQSFEDIAQYYMAHVRRLQPRGAYNFFGWSFGG
VVSLEMSLQLLN---DGESVSNLLMVDSFFNVEKTVDDLRLPKHGNSLDPINHRYKPNEQ
ALEALAKSADNIVLFKAIEPIDQHDSDEQRKVFEYYASSPFNNLDTLLPPS-AFTLEILG
DNSHFSWIHEKTTVDKVCSTTASLVRERMTT--
>Xanthomonas_sp
WEILCRDLEALYHGAE---LDPPAGDIRRWAQALQAYVPADGEAGHWQQIAHQVMAERSA
LRPAPS--TVAGHRTRFSLSDEHTAVLIGRGRRACQAHTLDLMLAALARALRDVTGRSRH
FVTMESHGREIL------HDAPDVQDVVGWFTAMYPLAVVS--EDDMGKSLAAIRANRDC
VPSNGIGYGALRGTYGSSYAPLPEVSFNYLGCFADPGTADAGDAHDGTARWTLDPAMCGI
ST----SSSDQHASDCVIDITARCIGTRMIVDVDSRLVAEQTEQFAKALEAGLQAFCAYV
GKHAALPAKLARPSAPALPQTADFEPYFVINETA------AGPTLFVLPPGEGGAESYLN
NLAKQLPTLRLVLFNNVHLHS-----PMQSFEEIAKYYMHHVRQLQPSGAYNFFGWSFGG
VVSLEMSLQLLR---EGEAISNLLMVDSFFNVEKAVDDLRLPKHGNSLDPINHRYRPNQK
ALATLAETADNIVLFKAVEPIADHRSDEQRKVFEYYASSPFNNLDTLLPPS-SFTLQTLG
DNSHFSWIHEKTTVGKVCSTTASLIQERATV--
>Folsomia_candida
WRILRNDFQTVYLTGQNANLGMKGSSYRDFSTSLNKYACSEQEALFWNKIIDKVPKYNEL
LAPNN---NNNEVKLDFSLTPEQTKLLMRDSCQTYSSQLIDLLLTALGYGLKEVSGSQIN
YVTLEGHGREERLEAQNYEKLLQLDKTMGWFTSMYPIEIRT--CSHLEDSISAVKSHLKE
IPNKGIGYGATFGY---H-EPLASVSFNYLGQFEESDNN------EESAFWGLTDLSSTS
MELT-IDSSSSNKNSSAIDITGICSRGVLSFKIGSYLSEKTTRRFITNFKGMLENIINFH
KNSTSST----------RQLPIGVEPYFQFCSVIVDGTSSSIPTLFVLPPGEGGAESYFG
NIAQNLGGFNLIIFNNFYLAMN--KPDTCSFEQLAKMYLKYIRELQPHGPYHFLGWSFGG
LLSLEISKQLTN---SGEKIGTLTMIDSYFNVIKACHDIGLPKEKYVIDRINYAYTPGES
CLKNFVENSNKIALFKATRINEKYDSDPQFLLYEYYRNSKYNNLDTLIDPG-SWNLLYLD
SESHNSWVHNKSQVDKICDFLVSNIM-------
>Protaphorura_fimata
WTIIQYDFETLYKLGQ---LGPKGTSYREFGITLQNYPWSESEKFYWKNLIGKVDKFNQK
ITLKIKESELRQHHLNFSLTSDQTKHLLQECNQKYGTQIDDLFLTALGYALKSLTNLNTN
YVTLEGHGREES-I----DPNINLANTVGWFTSMYPVELRT--EIDLGKSISTMKKIMQE
IPNKGIGYGALFGY---LDQPLPRVCFNYLGQFGNGS---------GSGSWELSGITGKL
SK----HPEDETSNSAAINLTGFCSNGILNFKMESQINLEDSERFLNIFKEKLSVIIEGK
MPG--------------SIDDNFEEPYFEFYNSKS-----KNGTLFIFPPGEGGAESYFN
NIVKNLVDFKLIVFNNYYLLKG--RPSNLTFEKLAKLYIKYIKEIQPKGPYNILGWSFGG
VLGTEISRQLIEKIEGENIIQNLILIDSYFNVKKACDDIDLPYEKNLIDQINYHYTPNLE
RLGST-TTTKNIILFKADQLNDTYKCQNQCLLYDYYERSEFNNLDTLLDPN-RIQLHHFK
NDTHVSWVNNQSQVQELCHLVSSKLNGN-----
>Tomocerus_vulgaris
WRIIRDDFETIYKGGQLRKLRPSGSSYRDFALALQKYSVSEEETSYWTKLISEVPSFNLR
LASAQSSQKTNLVSLNFSLSPCQTKSLLRDCSESFDAQINELLLTALGYALREITHSEVN
YITLEGHGREEIDK----DMPLDLSNTVGWFTTMYPVELRT--GDDLLQNICCMKEIIQG
IPNRGIGYGITFGY---LNNPLPRVTFNYLGQFGNE-----------KSDWELIDIKDEL
SMDL-ADSSSDNSNCSLIDITGMCSNGVMNMKMNSHMNIEASKRFMDIFKEKLEEIIKKG
ETIQHAEL--------PMEIDGEFEIYFTFHESKV-----DAGTLFILPPGEGGAESYFG
NIVQQLTQYKLVVFNNYYLEMKSAQKGQTTFEEVAKLYIKWIREIQPQGPYDFLGWSFGG
VLALEISRQLTV---AGDKVRNLIFIDSYFNVKKACEDISRAEEKDLIDRINYNYSPNAT
DFQQLLSSKKNIILFKTMEINDMYKCHDQFLLYQYYLKSQFNNLDTLINPR-EIQVVNLP
KVNHVSWVKNSEHVPKICDFVSYKLGRM-----
>Ceratophysella_communis
WRILKQDFETVYNGGH---LVQGGSSYQEWSTGLQNYILTDTEIQYWEDTSMKIPSFNGK
LTTKATS-KAASTSVEFTLTQEQTQMLLREAPESWDAEINDLLLTAVGYALEVITNEQLN
YVTLEGHGREEF------RTDLDVSHTVGWFTSMYPVRIER--SGNLEDSICKIKETLRG
IPYHGLGYGLQYGY---KKTSLPAVTFNYLGQFDSES---------TGSVWTFKDLTGER
VLDK-A---VGSSSENVLDVTGACFNGELRFNIDSHFGDADTKQFMLKFKESLLLIAERK
PFP-------------QVDSEDHFEPYFEFHNSGN-----NDKILFVFPPGEGGAESYFN
NIVNHLPQYRLILFNNYYLDNKN---ILSTFEDLAQFYIKYLKNIQANGPYNFLGWSFGG
VLSLEISRQLTL---AGDKIENIFFIDSYFDVKKAYLDIGRQNETEIIDRINYCYSPSHA
DLQMIIPSVKNIVLFKAGILNETFRTDDQYLLYQYYLKTDFNNLDSLINPK-FIQVFHLR
NESHGSWVKNAFIVEKMCKFIGKKIE-------
>Plectus_sambesii
WRIICQDLQTLYNGGS---LGQKGSSYRQWTQAVQDYSYSEAEKLYWNHLVEDASSFNQK
LISTN----KISHHTSFTLTADETKSLLRNCHQAYDTQINDLLLSALGYALQETTRSHIN
YVTLEGHGREDI------DSTLNISSTVGWFTTMYPVELEI--GDDLGSSISNIKECLRQ
VPNKGIGYGTIFGY---LEKALPQVSFNYLGQFDQGTS--------ATGFWSLVDVTGEY
GLDR--SASSEEANDNVIDVTGLCFNGHMCFNIASHLSLEETERFKAVFKMKLEQIIEHT
LSFVHPQKDIKESTS-TGMAVDHFEPYFEFHNPP------GGAVLFILPPGEGGAESYFN
NIVQQLTQFKLVLFNNYYLHLKS---PQTSFEELAKFYISYVKQIQPKGPYNFLGWSFGG
VLSLEISRQLVG---AGEKIDNLIFIDSYFNVKKACSAINQADEVDIIDRINYFYSPKAA
DMKQLVSNTRNIVLFKAAKLNDTYRSDNQLLLFDYYMKSDFNNLDTLMDPQ-SIKLFHLA
DDTHASWVKNERQVTSMCNSISSKLKQAVGK--
