# Supplementary material for: Nonribosomal Peptide Synthetases in Animals
Source: Genes (Basel). 2023 Aug 30;14(9):1741. doi: 10.3390/genes14091741 (PMC10531068; doi:10.3390/genes14091741)
Supplement: Supplementary file 1 [file genes-14-01741-s001.zip › Supplementary File S1/alignment_cefEF_clustalo.fa]

>sp|Q03047|CEFE_AMYLA Deacetoxycephalosporin C synthase OS=Amycolatopsis lactamdurans OX=1913 GN=cefE PE=3 SV=1
-MTDATVPTFDLAELREGLHQEEFRHCLREKGVFYLKGTGLPAEADHASGREIAVDFFDH
GTEAEKKAVMTPIPTIRRGYAGLESESTAQITNTGKYTDYSMSYSMGTADNLFPSAEFEK
AWEDYFARMYRASQDVARQVLTSVGAEPEV---GMDAFLDCEPLLRLRYFPEVPEDRVAE
EQPLRMAPHYDLSIVTLIHQTPCANGFVSLQVEVDGSYVDIPAQPGAVLVFCGAVATLVA
DGAI
>sp|P11935|EXPA_ACRCH Cephalosporin biosynthesis expandase/hydroxylase OS=Acremonium chrysogenum OX=5044 GN=CEFEF PE=3 SV=1
--MTSKVPVFRLDDLKSGKVLTELAEAVTTKGIFYLTESGLVDD-DHTSARETCVDFFKN
GSEEEKRAVTLADRNARRGFSALEWESTAVVTETGKYSDYSTCYSMGIGGNLFPNRGFED
VWQDYFDRMYGAAKDVARAVLNSVGAPLAG--EDIDDFVECDPLLRLRYFPEVPEDRVAE
EEPLRMGPHYDLSTITLVHQTACANGFVSLQCEVDGEFVDLPTLPGAMVVFCGAVGTLAT
GGKV
>VNWX01026144.1 Ceratophysella communis isolate HNZHMD Ccom01_Sc26144, whole genome shotgun sequence
MSQKSVVPVFSFTDLQRGFYSDEFLTCLSEKGLFYLKDYGMLES-ENELVKQTTVNFFEN
GDEEQQSTVIKTQHGVRRGFSKLESESTAQITNSGSYPDYSMCYSMGLTDNVFPSPEFEQ
IWTNYFNQMYSRSQAVAKIVLQATGANCGE---SLEDFLNCDPVLRFRYFPEVPEERCSE
YVPLRMAPHYDLSIVTLINQTPCANGFVSLQFEDAGTYVDLPYVPYTVLVMCGAVATIVS
NGKV
>Plectus_sambesii_cefEF
--MDTTVPIFSLAELQKGHHQDEFRSCLMEKGVFYLKEYGISEA-EHQLARATTMKFFEH
STEVEKTSVITRIPGIRRGYSTLEAESTAQVTNTGYYSDYSMGYSMGISDNLFPSPEFEQ
VWTHYFSQMYGAAQETAREVLNTMGAYCEG---GIDSFLDCDPMLRFRYFPEVPEHRCAE
LQPLRMAPHYDLSIVTLIHQTPCPNGFVSLQCNIGGTFVDVPPIPSSVVVVCGAVSTLVC
GGKV
>sp|P18548|CEFE_STRCL Deacetoxycephalosporin C synthase OS=Streptomyces clavuligerus OX=1901 GN=cefE PE=1 SV=1
--MDTTVPTFSLAELQQGLHQDEFRRCLRDKGLFYLTDCGLTDT-ELKSAKDLVIDFFEH
GSEAEKRAVTSPVPTMRRGFTGLESESTAQITNTGSYSDYSMCYSMGTADNLFPSGDFER
IWTQYFDRQYTASRAVAREVLRATGTEPDG---GVEAFLDCEPLLRFRYFPQVPEHRSAE
EQPLRMAPHYDLSMVTLIQQTPCANGFVSLQAEVGGAFTDLPYRPDAVLVFCGAIATLVT
GGQV
>sp|P42219|CEFF_AMYLA Deacetoxycephalosporin C hydroxylase OS=Amycolatopsis lactamdurans OX=1913 GN=cefF PE=3 SV=1
-MSDKTVPVFSMAELRDGSRQDEFREWA-RRGVFYLTGYGATER-DHRVATDTAMDFFAQ
GTAEEKQAVTTKVPTMRRGYSALEAESTAQVTNTGTYTDYSMSYSMGIGGNLFPSKEFES
VWTDYFDSLYRAAQETARLVLTAAGTYDGE---DLDTLLDCDPVLRLRYFPEVPEHRAAE
YEPRRMAPHYDLSIITFIHQTPCANGFVSLQAEVDGEMVSLPHVEDAVVVLCGAIAPLVT
QGAV
>tr|A0A5P9PYD7|A0A5P9PYD7_9PSEU Deacetoxycephalosporin C hydroxylase OS=Amycolatopsis sp. YIM 10 OX=2653857 GN=cefF PE=3 SV=1
-MSDKTVPVFTMAELREGTRRDEFRKWT-QKGVFYLTGYGATEQ-DHRVATDTAMDFFAH
GTAEEKQAVTTKIPTMRRGYSALEAESTAQVTNTGTYTDYSMSYSMGIGGNLFPSEKFES
VWTNYFDTLYRSAQETARLVLTAAGTYDGE---DLDTLLDCDPVLRLRYFPEVPEHRAAE
YEPRRMAPHYDLSIITFIHQTPCANGFVSLQAEIDGEMVSLPHVEDAVVVLCGAIAPLVT
QGAV
>sp|P42220|CEFF_STRCL Deacetoxycephalosporin C hydroxylase OS=Streptomyces clavuligerus OX=1901 GN=cefF PE=1 SV=3
-MADTPVPIFNLAALREGADQEKFRECVTGMGVFYLTGYGAGDK-DHRLATDTAMDFFAN
GTEAEKAAVTTDVPTMRRGYSALEAESTAQVTRTGSYTDYSMSFSMGISGNVFPSPEFER
VWTEYFDKLYAAAQETARLVLTASGGYDAEIVGSLDELLDADPVLRLRYFPEVPEHRSAE
HEPRRMAPHYDLSIITFIHQTPCANGFVSLQAEIGGELVSLPVVEDAVVVMCGAMAPLAT
QGAL
