# Supplementary material for: Nonribosomal Peptide Synthetases in Animals
Source: Genes (Basel). 2023 Aug 30;14(9):1741. doi: 10.3390/genes14091741 (PMC10531068; doi:10.3390/genes14091741)
Supplement: Supplementary file 1 [file genes-14-01741-s001.zip › Supplementary File S1/alignment_ipns_clustalo.fa]

>Trichophyton_rubrum
--MSTTPVADVPRINVSPLFGDNMAEKMKVARAIDAASRGSGFFYAVGHGVDV-NRLTEE
TRKFHLSITDEEKWQLAIRAYNKEHEKQIRSGYYLPIPGKKAVES---------------
---FCYLNPNYSPDHPRIQ-QGTPFHEVNVWPDEDKHPGFRQFAEQYYWDVFGLSSALLR
GYALALGKEEDFFTKHFRKHDTLSSVVLIRYPYIEDYPAPAIKTASDGTKLSFEWHEDVS
LITVLYQS
>Penicillium_chrysogenum
--MASTPKANVPKIDVSPLFGDNMEEKMKVARAIDAASRDTGFFYAVNHGVDV-KRLSNK
TREFHFSITDEEKWDLAIRAYNKEHQDQIRAGYYLSIPEKKAVES---------------
---FCYLNPNFKPDHPLIQ-SKTPTHEVNVWPDEKKHPGFREFAEQYYWDVFGLSSALLR
GYALALGKEEDFFSRHFKKEDALSSVVLIRYPYLNPIPPAAIKTAEDGTKLSFEWHEDVS
LITVLYQS
>Aspergillus_nidulans
--MGSVSKANVPKIDVSPLFGDDQAAKMRVAQQIDAASRDTGFFYAVNHGINV-QRLSQK
TKEFHMSITPEEKWDLAIRAYNKEHQDQVRAGYYLSIPGKKAVES---------------
---FCYLNPNFTPDHPRIQ-AKTPTHEVNVWPDETKHPGFQDFAEQYYWDVFGLSSALLK
GYALALGKEENFFARHFKPDDTLASVVLIRYPYLDPYPEAAIKTAADGTKLSFEWHEDVS
LITVLYQS
>Acremonium_chrysogenum
MGSVPVPVANVPRIDVSPLFGDDKEKKLEVARAIDAASRDTGFFYAVNHGVDL-PWLSRE
TNKFHMSITDEEKWQLAIRAYNKEHESQIRAGYYLPIPGKKAVES---------------
---FCYLNPSFSPDHPRIK-EPTPMHEVNVWPDEAKHPGFRAFAEKYYWDVFGLSSAVLR
GYALALGRDEDFFTRHSRRDTTLSSVVLIRYPYLDPYPEPAIKTADDGTKLSFEWHEDVS
LITVLYQS
>Kallichroma_tethys
--MGSIPAANVPRIDVSPLFGDDKEKKLEVAKAIDAASRGSGFFYAVNTGVDL-PKLSSE
TKKFHMSMTDEEKWQLAIRAYNKDHQSQIRCGYYLSIPGKKAVES---------------
---FCYLTPEFTSEHPRIA-NPTPMHEVNVWPEEEKHPGFRDFAEGYYRDVFGLSKALLR
GYALALDKEEDFFSRHFRLTDTLSSVVLIRYPYIEDYPEPAIKTAEDGTKLSFEWHEDVS
LITVLYQS
>Arthroderma_benhamiae
--MSTTPVADVPRINVSPLFGDNMAEKMKVARAIDAASRGSGFFYAVGHGVDV-NRLTEE
TRKFHLSITDEEKWQLAIRAYNKEHEKQIRSGYYLPIPGKKAVES---------------
---FCYLNPNYSSDHPRIQ-QGTPFHEVNVWPDEDKHPGFRQFAEQYYWDVFGLSSALLR
GYALALGKEEDFFTKHFRKHDTLSSVVLIRYPYIEDYPAPAIKTASDGTKLSFEWHEDVS
LITVLYQS
>Streptomyces_cattleya
--MIPMPSAHVPTIDISPLSGSDADAKSRVAREIHDACRGSGFFYASHHGVDV-QLLQDV
VNEFHRTMTDQEKYDLAIHAYNKANP-HIRNGYYMAVKGKKAVES---------------
---FCYLNPAFTDDHPMIK-AGTPLHEVNRWPDEERHPRFRSFCESYYRQMLRLSTVIMR
GLALALGKPEHFFDAALAEADTLSSVSLIRYPYLEDYPP--VKTGPDGTKLSFEDHLDVS
MITVLFQT
>Streptomyces_clavuligerus
-MPVLMPSAHVPTIDISPLFGTDAAAKKRVAEEIHGACRGSGFFYATNHGVDV-QQLQDV
VNEFHGAMTDQEKHDLAIHAYNPDNP-HVRNGYYKAVPGRKAVES---------------
---FCYLNPDFGEDHPMIA-AGTPMHEVNLWPDEERHPRFRPFCEGYYRQMLKLSTVLMR
GLALALGRPEHFFDAALAEQDSLSSVSLIRYPYLEEYPP--VKTGPDGQLLSFEDHLDVS
MITVLFQT
>Amycolatopsis_lactamdurans
---MKMPSAEVPTIDVSPLFGDDAQEKVRVGQEINKACRGSGFFYAANHGVDV-QRLQDV
VNEFHRTMSPQEKYDLAIHAYNKNNS-HVRNGYYMAIEGKKAVES---------------
---FCYLNPSFSEDHPEIK-AGTPMHEVNSWPDEEKHPSFRPFCEEYYWTMHRLSKVLMR
GFALALGKDERFFEPELKEADTLSSVSLIRYPYLEDYPP--VKTGPDGEKLSFEDHFDVS
MITVLYQT
>Lysobacter_lactamgenus
----MNRHADVPVIDISGLSGNDMDVKKDIAARIDRACRGSGFFYAANHGVDL-AALQKF
TTDWHMAMSPEEKWELAIRAYNPANP-RNRNGYYMAVEGKKANES---------------
---FCYLNPSFDADHATIK-AGLPSHEVNIWPDEARHPGMRRFYEAYFSDVFDVAAVILR
GFAIALGREESFFERHFSMDDTLSAVSLIRYPFLENYPP--LKLGPDGEKLSFEHHQDVS
LITVLYQT
>Flavobacterium_sp
----MNRHADVPVIDISGLSGNDMDVKKDIAARIDRACRGSGFFYAANHGVDL-AALQKF
TTDWHMAMSAEEKWELAIRAYNPANP-RNRNGYYMAVEGKKANES---------------
---FCYLNPSFDADHATIK-AGLPSHEVNIWPDEARHPGMRRFYEAYFSDVFDVAAVILR
GFAIALGREESFFERHFSMDDTLSAVSLIRYPFLENYPP--LKLGPDGEKLSFEHHQDVS
LITVLYQT
>Xanthomonas_sp
--MTMNSHADVPVIDISRLAGSDPAAKRNAAAEIDRACRDSGFFYAANHGVDL-AALQKV
TTDWHMSMSEEEKWELAINAYNPANP-RNRNGYYMAVKGRKANES---------------
---FCYLNPSFNAEHALIR-QGLPSHEVNIWPNEEKYPGFRPFYERYYTNVFEVASLILR
GFAIALGKDETFFESHFTAQDTLSAVSLIRYPYLEDYPP--VKIATDGTKLSFEHHQDVS
LITVLYQT
>Folsomia_candida
--MPSASNPLVPTIDISPLFGDDKNAKLKVAGEIDQACRGSGFFLISNHGITVLDKLVET
TKKFHQSMTDQEKFDLAIVAYNEKNSKQHRNGYYLPIKGKKAVES---------------
---YCYLNPTFSSEHPMIKNSNTPLHEVNVWPDEKKHPGFREFNEDFYFKMFDMSAKLLR
GFALALEKEEDFFDSYFKKEDTLSSVRLIRYPYLEDYPP--VKTAADGTKVSFESHQDAS
LLTVLYQP
>Ceratophysella_communis
-MVEITKMADVPTINMAPLFGTNLEAKREVAKQIDAACRGSGFFLVSNHGVDILEEFVKV
TRQFHASMTEQEKMDLAIVAYNKDNVKQIRNGYYLPIPGKKAVES---------------
---YCYLNPAFTKDHPRIQ-ANTPLHEVNVWPDEKKHPGFKEFNEDFYNRMYHMTAVLLQ
GFALALGKDEHFFDEYYKKDEHLSSVRLIRYPYLENYPP--VKTAADGTKVSFESHEDLS
VITVLYQP
>Cyphoderus_bidenticulatus
----MKVEELVPTIDISPLFGENVEAKLKVALEIDKACRGSGFFFASNHGVDILDELVTI
TRKFHRALSAEEKWDLAIVAYNEKNKTQHRNGYYLPIEGKKAVES---------------
---YCYLNPSFTKDHPNIK-AKVPCHEVNIWPDEKKHAGYKEFYEKFYWHCFDVSAALLR
GFALALGKDEKFFDEHFTKEDTLSSVRLIRYPYIENYPP--VKMAKDGTKVSFESHEDAS
LLTVLYQP
>Tomocerus_vulgaris
-----MGPPLVPTIDISPLFGNDKEAKMKVAQEIHTACRGSGFFLISNHGVDVLDELVKI
TRQFHQKMTFEEKWKMSIVAYNKDNVKQNRNGYYLPIEGKKAVES---------------
---FCYLNPSFTKDHPMIK-SNTPCHEVNVWPDESRHPGFKDFQEAYYWKMFHMSAALLR
GFALSLGKDECFFDDYFTKKETLSSVRLIRYPCLENYPP--VKTAADGTKISFDSHEDAS
LITVLYQP
>Protaphorura_fimata
---------MIPTIDIAPLFGDNKEDKLKVAQQIDEASRGSGFFLIKNHGIDVLDKLFDI
TNKFHQTMTDEEKFKLAIVAYNKDNVKQNRQGYYLRIPGKKAVES---------------
---FTYLNPSFNDDHSLIK-SNTPCHEVNLWPDEARHPNFKEFHESYFWKMFQLSTILLR
GYSLALGKDEDFFESYFKKENTLSAVRLIRYPYMENYPP--VITAADGTKISFDSHEDVS
LLTILYQP
>Plectus_sambesii
-----MPPATVPTINIAPLFGEDMEAKMQVAKQIDQASRGSGFFLVSHHGVDVLDELFRI
TKQFHTDLTDEEKWKLAIVAYNKDNVKQVRNGYYLPIKGKKAVESLVSNRFSPFQLDTKS
LPFQCYLNPSFNNDHPMIK-ANTPMHEVNVWPDEDKHPGFKEFQEAYYWAAFHLSSILLR
GFALALGKDERFFDDYFKKEDTLSSVRLIRYPYMEDYPP--VKTAADGTKISFDSHEDAS
LLTVLYQP
