# Supplementary material for: Nonribosomal Peptide Synthetases in Animals
Source: Genes (Basel). 2023 Aug 30;14(9):1741. doi: 10.3390/genes14091741 (PMC10531068; doi:10.3390/genes14091741)
Supplement: Supplementary file 1 [file genes-14-01741-s001.zip › Supplementary Table S1.xlsx]

## Sheet: placozoa
Name	GCA
Trichoplax adhaerens	GCA_000150275
Trichoplax sp. H2	GCA_003344405
2

## Sheet: hemichordata
Name	GCA
Ptychodera flava	GCA_001465055
Saccoglossus kowalevskii	GCA_000003605
2

## Sheet: platyhelminthes
Name	GCA
Clonorchis sinensis	GCA_000236345
Dibothriocephalus latus	GCA_000950535
Dicrocoelium dendriticum	GCA_000950715
Dugesia japonica	GCA_001938525
Echinococcus multilocularis	GCA_000469725
Echinococcus granulosus	GCA_000524195
Echinostoma caproni	GCA_000950555
Fasciola hepatica	GCA_000824725
Fasciola hepatica	GCA_000947175
Fasciola hepatica	GCA_002763495
Fasciola gigantica	GCA_002867515
Girardia tigrina	GCA_001938485
Gyrodactylus salaris	GCA_000715275
Hydatigera taeniaeformis	GCA_000951575
Hymenolepis microstoma	GCA_000469805
Hymenolepis diminuta	GCA_000951255
Hymenolepis nana	GCA_000951275
Macrostomum lignano	GCA_001188465
Macrostomum lignano	GCA_002269645
Mesocestoides corti	GCA_000951315
Opisthorchis viverrini	GCA_000715545
Opisthorchis viverrini	GCA_001990785
Protopolystoma xenopodis	GCA_000950455
Schistocephalus solidus	GCA_000951495
Schistosoma japonicum	GCA_000151775
Schistosoma mansoni	GCA_000237925
Schistosoma haematobium	GCA_000699445
Schistosoma curassoni	GCA_000951415
Schistosoma margrebowiei	GCA_000951435
Schistosoma mattheei	GCA_000951455
Schistosoma rodhaini	GCA_000951475
Schmidtea mediterranea	GCA_000181075
Schmidtea mediterranea	GCA_000572305
Schmidtea mediterranea	GCA_000691995
Schmidtea mediterranea	GCA_002600895
Spirometra erinaceieuropaei	GCA_000951995
Taenia asiatica	GCA_000951535
Taenia asiatica	GCA_001693035
Taenia saginata	GCA_001693075
Taenia solium	GCA_001870725
Taenia multiceps	GCA_001923025
Taenia solium	GCA_002082475
Taenia solium	GCA_002221735
Trichobilharzia regenti	GCA_000950905
34

## Sheet: orthonectida
Name	GCA
Intoshia linei	GCA_001642005

## Sheet: rotifera
Name	GCA
Adineta ricciae	GCA_900239715
Adineta ricciae	GCA_900240375
Adineta vaga	GCA_000513175
Adineta vaga	GCA_900239655
Adineta vaga	GCA_900239665
Brachionus calyciflorus	GCA_002922825
Rotaria macrura	GCA_900239685
Rotaria macrura	GCA_900239695
Rotaria magnacalcarata	GCA_001317505
Rotaria magnacalcarata	GCA_900239705
Rotaria magnacalcarata	GCA_900239745

## Sheet: arthropoda
Name	GCA
Acanthoscurria geniculata	GCA_000661875
Acartia tonsa	GCA_900241095
Achalarus lyciades	GCA_002930495
Achipteria coleoptrata	GCA_000988765
Acromyrmex echinatior	GCA_000204515
Acyrthosiphon pisum	GCA_000142985
Aedes aegypti	GCA_000004015
Aedes aegypti	GCA_001014885
Aedes albopictus	GCA_001444175
Aedes albopictus	GCA_001574995
Aedes albopictus	GCA_001876365
Aedes aegypti	GCA_002204515
Aethina tumida	GCA_001937115
Agrilus planipennis	GCA_000699045
Aleochara bilineata	GCA_003054995
Amphinemura sulcicollis	GCA_001676325
Amyelois transitella	GCA_001186105
Anopheles gambiae	GCA_000005575
Anopheles coluzzii	GCA_000150765
Anopheles gambiae	GCA_000150785
Anopheles darlingi	GCA_000211455
Anopheles stephensi	GCA_000300775
Anopheles minimus	GCA_000349025
Anopheles stephensi	GCA_000349045
Anopheles quadriannulatus	GCA_000349065
Anopheles funestus	GCA_000349085
Anopheles epiroticus	GCA_000349105
Anopheles albimanus	GCA_000349125
Anopheles dirus	GCA_000349145
Anopheles christyi	GCA_000349165
Anopheles arabiensis	GCA_000349185
Anopheles nili	GCA_000439205
Anopheles sinensis	GCA_000441895
Anopheles sinensis	GCA_000472065
Anopheles maculatus	GCA_000473185
Anopheles culicifacies	GCA_000473375
Anopheles farauti	GCA_000473445
Anopheles atroparvus	GCA_000473505
Anopheles melas	GCA_000473525
Anopheles merus	GCA_000473845
Anopheles farauti No. 4	GCA_000956215
Anopheles punctulatus	GCA_000956255
Anopheles farauti	GCA_000956265
Anopheles koliensis	GCA_000956275
Anopheles gambiae	GCA_001014525
Anopheles gambiae	GCA_001542645
Anopheles maculatus	GCA_002091835
Anopheles cracens	GCA_002091845
Anopheles aquasalis	GCA_002846955
Anoplophora glabripennis	GCA_000390285
Aphaenogaster miamiana	GCA_003063725
Aphaenogaster rudis	GCA_003063745
Aphaenogaster fulva	GCA_003063765
Aphaenogaster ashmeadi	GCA_003063805
Aphaenogaster rudis	GCA_003063815
Aphaenogaster floridana	GCA_003063835
Aphaenogaster picea	GCA_003063865
Apis mellifera	GCA_000002195
Apis florea	GCA_000184785
Apis dorsata	GCA_000469605
Apis mellifera	GCA_000819425
Apis cerana	GCA_001442555
Apis cerana	GCA_002217905
Apis cerana	GCA_002290385
Apis mellifera	GCA_003254395
Apis mellifera	GCA_003314205
Armadillidium vulgare	GCA_001887335
Athalia rosae	GCA_000344095
Atta cephalotes	GCA_000143395
Atta colombica	GCA_001594045
Bactrocera tryoni	GCA_000695345
Bactrocera dorsalis	GCA_000789215
Bactrocera oleae	GCA_001014625
Bactrocera oleae	GCA_001188975
Bactrocera latifrons	GCA_001853355
Baetis rhodani	GCA_001676355
Belgica antarctica	GCA_000775305
Bemisia tabaci	GCA_001854935
Bicyclus anynana	GCA_900239965
Blattella germanica	GCA_000762945
Blattella germanica	GCA_003018175
Bombus impatiens	GCA_000188095
Bombus terrestris	GCA_000214255
Bombyx mori	GCA_000151625
Bombyx mori	GCA_000151715
Bombyx mori	GCA_000181175
Bombyx huttoni	GCA_002197625
Calanus finmarchicus	GCA_002740975
Calanus glacialis	GCA_002740985
Calephelis virginiensis	GCA_002245475
Calephelis nemesis	GCA_002245505
Caligus rogercresseyi	GCA_001005125
Caligus rogercresseyi	GCA_001005385
Calliphora vicina	GCA_001017275
Calopteryx splendens	GCA_002093875
Calycopis cecrops	GCA_001625245
Camponotus floridanus	GCA_000147175
Camponotus floridanus	GCA_003227725
Caridina multidentata	GCA_002091895
Catajapyx aquilonaris	GCA_000934665
Cecidostiba semifascia	GCA_900474235
Cecidostiba fungosa	GCA_900474305
Centruroides sculpturatus	GCA_000671375
Cephus cinctus	GCA_000341935
Ceratina calcarata	GCA_001652005
Ceratitis capitata	GCA_000347755
Ceratosolen solmsi	GCA_000503995
Chaoborus trivitattus	GCA_001014815
Chilo suppressalis	GCA_000636095
Chironomus tentans	GCA_000786525
Chironomus riparius	GCA_001014505
Cimex lectularius	GCA_000648675
Cimex lectularius	GCA_001460545
Cirrula hians	GCA_001015075
Clitarchus hookeri	GCA_002778355
Clogmia albipunctata	GCA_001014945
Clunio marinus	GCA_900005825
Coboldia fuscipes	GCA_001014335
Condylostylus patibulatus	GCA_001014875
Copidosoma floridanum	GCA_000648655
Cordylochernes scorpioides	GCA_003123905
Cotesia vestalis	GCA_000956155
Cotesia vestalis	GCA_001675545
Cryptotermes secundus	GCA_002891405
Culex quinquefasciatus	GCA_000209185
Culicoides sonorensis	GCA_900258525
Cyphomyrmex costatus	GCA_001594065
Dactylopius coccus	GCA_000833685
Danaus plexippus	GCA_000235995
Daphnia pulex	GCA_000187875
Daphnia magna	GCA_001632505
Dendroctonus ponderosae	GCA_000346045
Dendroctonus ponderosae	GCA_000355655
Dermatophagoides farinae	GCA_000767015
Dermatophagoides pteronyssinus	GCA_001901225
Dermatophagoides farinae	GCA_002085665
Dermatophagoides pteronyssinus	GCA_003076615
Diabrotica virgifera	GCA_003013835
Diachasma alloeum	GCA_001412515
Diaphorina citri	GCA_000475195
Dinoponera quadriceps	GCA_001313825
Diuraphis noxia	GCA_001186385
Diuraphis noxia	GCA_001465515
Drosophila melanogaster	GCA_000001215
Drosophila pseudoobscura	GCA_000001765
Drosophila ananassae	GCA_000005115
Drosophila erecta	GCA_000005135
Drosophila grimshawi	GCA_000005155
Drosophila mojavensis	GCA_000005175
Drosophila persimilis	GCA_000005195
Drosophila sechellia	GCA_000005215
Drosophila virilis	GCA_000005245
Drosophila willistoni	GCA_000005925
Drosophila yakuba	GCA_000005975
Drosophila pseudoobscura	GCA_000149495
Drosophila simulans	GCA_000180855
Drosophila simulans	GCA_000180875
Drosophila simulans	GCA_000180915
Drosophila simulans	GCA_000180935
Drosophila simulans	GCA_000180955
Drosophila simulans	GCA_000180975
Drosophila ficusphila	GCA_000220665
Drosophila elegans	GCA_000224195
Drosophila kikkawai	GCA_000224215
Drosophila takahashii	GCA_000224235
Drosophila biarmipes	GCA_000233415
Drosophila bipectinata	GCA_000236285
Drosophila rhopaloa	GCA_000236305
Drosophila eugracilis	GCA_000236325
Drosophila simulans	GCA_000259045
Drosophila simulans	GCA_000259055
Drosophila miranda	GCA_000269505
Drosophila albomicans	GCA_000298335
Drosophila suzukii	GCA_000326985
Drosophila suzukii	GCA_000472105
Drosophila melanogaster	GCA_000705575
Drosophila simulans	GCA_000754195
Drosophila melanogaster	GCA_000778455
Drosophila simulans	GCA_000820565
Drosophila melanogaster	GCA_001014345
Drosophila busckii	GCA_001014355
Drosophila miranda	GCA_001014365
Drosophila pseudoobscura	GCA_001014495
Drosophila albomicans	GCA_001014995
Drosophila americana	GCA_001245305
Drosophila americana	GCA_001245395
Drosophila busckii	GCA_001277935
Drosophila navojoa	GCA_001654015
Drosophila arizonae	GCA_001654025
Drosophila melanogaster	GCA_002050065
Drosophila serrata	GCA_002093755
Drosophila obscura	GCA_002217835
Drosophila bipectinata	GCA_002222825
Drosophila biarmipes	GCA_002222855
Drosophila nasuta	GCA_002222885
Drosophila takahashii	GCA_002223445
Drosophila melanogaster	GCA_002300595
Drosophila subobscura	GCA_002749795
Drosophila hydei	GCA_002780465
Drosophila montana	GCA_003086615
Drosophila athabasca	GCA_003185025
Drosophila virilis	GCA_003285735
Drosophila novamexicana	GCA_003285875
Drosophila hydei	GCA_003285905
Drosophila ananassae	GCA_003285975
Drosophila persimilis	GCA_003286085
Drosophila erecta	GCA_003286155
Dryococelus australis	GCA_002236955
Dufourea novaeangliae	GCA_001272555
Ephemera danica	GCA_000507165
Ephydra gracilis	GCA_001014675
Eristalis dimidiata	GCA_001015145
Eufriesea mexicana	GCA_001483705
Euglossa dilemma	GCA_002201625
Eulimnadia texana	GCA_002872375
Eupelmus annulatus	GCA_900480025
Eupelmus urozonus	GCA_900480035
Euroglyphus maynei	GCA_002135145
Eurytemora affinis	GCA_000591075
Eutreta diana	GCA_001015115
Ferrisia virgata	GCA_900060175
Folsomia candida	GCA_002217175
Fopius arisanus	GCA_000806365
Frankliniella occidentalis	GCA_000697945
Galendromus occidentalis	GCA_000255335
Galleria mellonella	GCA_002589825
Gerris buenoi	GCA_001010745
Glossina fuscipes	GCA_000671735
Glossina brevipalpis	GCA_000671755
Glossina pallidipes	GCA_000688715
Glossina austeni	GCA_000688735
Glossina palpalis	GCA_000818775
Glossina morsitans	GCA_001014515
Glossina morsitans	GCA_001077435
Glossosoma conforme	GCA_003347265
Goniozus legneri	GCA_003055095
Habropoda laboriosa	GCA_001263275
Haematobia irritans	GCA_003123925
Halyomorpha halys	GCA_000696795
Harpegnathos saltator	GCA_000147195
Harpegnathos saltator	GCA_003227715
Heliconius melpomene	GCA_000313835
Heliconius melpomene	GCA_000326025
Heliconius cydno	GCA_001485705
Heliconius ismenius	GCA_001485725
Heliconius cydno	GCA_001485745
Heliconius cydno	GCA_001485765
Heliconius ethilla	GCA_001485785
Heliconius melpomene	GCA_001485805
Heliconius ethilla	GCA_001485825
Heliconius ethilla	GCA_001485845
Heliconius cydno	GCA_001485865
Heliconius melpomene	GCA_001485885
Heliconius ethilla	GCA_001485905
Heliconius melpomene	GCA_001485925
Heliconius melpomene	GCA_001485945
Heliconius ismenius	GCA_001485965
Heliconius ethilla	GCA_001485985
Heliconius melpomene	GCA_001486005
Heliconius melpomene	GCA_001486025
Heliconius melpomene	GCA_001486045
Heliconius hecale	GCA_001486065
Heliconius elevatus	GCA_001486085
Heliconius melpomene	GCA_001486105
Heliconius hecale	GCA_001486125
Heliconius melpomene	GCA_001486145
Heliconius timareta	GCA_001486185
Heliconius timareta	GCA_001486205
Heliconius pardalinus	GCA_001486225
Heliconius numata	GCA_001486245
Heliconius timareta	GCA_001486265
Heliconius pardalinus	GCA_001486285
Heliconius timareta	GCA_001486305
Heliconius pardalinus	GCA_001486325
Heliconius timareta	GCA_001486345
Heliconius timareta	GCA_001486365
Heliconius timareta	GCA_001486385
Heliconius timareta	GCA_001486405
Heliconius timareta	GCA_001486425
Heliconius timareta	GCA_001486465
Heliconius timareta	GCA_001486485
Heliconius timareta	GCA_001486545
Heliconius timareta	GCA_001486565
Heliconius pardalinus	GCA_001486605
Heliconius pardalinus	GCA_001486625
Heliconius timareta	GCA_001486645
Heliconius timareta	GCA_001486685
Heliconius timareta	GCA_001486705
Heliconius numata	GCA_001486725
Heliconius numata	GCA_001486745
Heliconius pardalinus	GCA_001486765
Heliconius cydno	GCA_001510915
Heliconius melpomene	GCA_001510935
Heliconius melpomene	GCA_900067955
Heliconius elevatus	GCA_900067965
Heliconius heurippa	GCA_900067975
Heliconius elevatus	GCA_900067985
Heliconius melpomene	GCA_900067995
Heliconius pardalinus	GCA_900068005
Heliconius timareta	GCA_900068015
Heliconius melpomene	GCA_900068025
Heliconius cydno	GCA_900068035
Heliconius melpomene	GCA_900068045
Heliconius melpomene	GCA_900068055
Heliconius melpomene	GCA_900068065
Heliconius melpomene	GCA_900068075
Heliconius cydno	GCA_900068085
Heliconius timareta	GCA_900068095
Heliconius melpomene	GCA_900068105
Heliconius cydno	GCA_900068115
Heliconius timareta	GCA_900068125
Heliconius melpomene	GCA_900068135
Heliconius melpomene	GCA_900068145
Heliconius melpomene	GCA_900068155
Heliconius melpomene	GCA_900068165
Heliconius melpomene	GCA_900068175
Heliconius melpomene	GCA_900068185
Heliconius melpomene	GCA_900068195
Heliconius cydno	GCA_900068205
Heliconius melpomene	GCA_900068215
Heliconius cydno	GCA_900068235
Heliconius cydno	GCA_900068245
Heliconius cydno	GCA_900068255
Heliconius cydno	GCA_900068265
Heliconius cydno	GCA_900068275
Heliconius cydno	GCA_900068285
Heliconius cydno	GCA_900068295
Heliconius cydno	GCA_900068305
Heliconius cydno	GCA_900068315
Heliconius elevatus	GCA_900068355
Heliconius elevatus	GCA_900068365
Heliconius elevatus	GCA_900068375
Heliconius elevatus	GCA_900068385
Heliconius elevatus	GCA_900068395
Heliconius elevatus	GCA_900068405
Heliconius hecale	GCA_900068415
Heliconius hecale	GCA_900068425
Heliconius hecale	GCA_900068435
Heliconius hecale	GCA_900068445
Heliconius hecuba	GCA_900068455
Heliconius heurippa	GCA_900068465
Heliconius hierax	GCA_900068475
Heliconius melpomene	GCA_900068485
Heliconius melpomene	GCA_900068495
Heliconius melpomene	GCA_900068505
Heliconius melpomene	GCA_900068515
Heliconius melpomene	GCA_900068525
Heliconius melpomene	GCA_900068535
Heliconius melpomene	GCA_900068545
Heliconius melpomene	GCA_900068555
Heliconius melpomene	GCA_900068565
Heliconius melpomene	GCA_900068575
Heliconius melpomene	GCA_900068585
Heliconius melpomene	GCA_900068595
Heliconius melpomene	GCA_900068605
Heliconius melpomene	GCA_900068615
Heliconius melpomene	GCA_900068625
Heliconius melpomene	GCA_900068635
Heliconius melpomene	GCA_900068645
Heliconius melpomene	GCA_900068655
Heliconius melpomene	GCA_900068665
Heliconius melpomene	GCA_900068675
Heliconius melpomene	GCA_900068685
Heliconius melpomene	GCA_900068695
Heliconius numata	GCA_900068705
Heliconius numata	GCA_900068715
Heliconius pachinus	GCA_900068725
Heliconius pachinus	GCA_900068735
Heliconius pardalinus	GCA_900068745
Heliconius pardalinus	GCA_900068755
Heliconius pardalinus	GCA_900068765
Heliconius timareta	GCA_900068775
Heliconius timareta	GCA_900068785
Heliconius timareta	GCA_900068795
Heliconius timareta	GCA_900068805
Heliconius wallacei	GCA_900068815
Heliconius xanthocles	GCA_900068825
Helicoverpa zea	GCA_002150865
Helicoverpa armigera	GCA_002156985
Heliothis virescens	GCA_002382865
Hermetia illucens	GCA_001014895
Hexapoda sp.	GCA_002916965
Holacanthella duospinosa	GCA_002738285
Holcocephala fusca	GCA_001015215
Homalodisca vitripennis	GCA_000696855
Hyalella azteca	GCA_000764305
Hypochthonius rufulus	GCA_000988845
Hypothenemus hampei	GCA_001012855
Isoperla grammatica	GCA_001676475
Ixodes scapularis	GCA_000208615
Ixodes ricinus	GCA_000973045
Ixodes scapularis	GCA_002892825
Ladona fulva	GCA_000376725
Laodelphax striatella	GCA_003335185
Laparus doris	GCA_900068325
Laparus doris	GCA_900068335
Laparus doris	GCA_900068345
Lasioglossum albipes	GCA_000346575
Lasius niger	GCA_001045655
Latrodectus hesperus	GCA_000697925
Laupala kohalensis	GCA_002313205
Lednia tumana	GCA_003287335
Lepeophtheirus salmonis	GCA_000181255
Lepeophtheirus salmonis	GCA_001005205
Lepeophtheirus salmonis	GCA_001005235
Lepidotrigona ventralis	GCA_002806875
Leptidea sinapis	GCA_900199415
Leptidea sinapis	GCA_900199445
Leptinotarsa decemlineata	GCA_000500325
Leptopilina clavipes	GCA_001855655
Leptopilina boulardi	GCA_003121605
Lerema accius	GCA_001278395
Ligia exotica	GCA_002091915
Limnephilus lunatus	GCA_000648945
Limulus polyphemus	GCA_000517525
Linepithema humile	GCA_000217595
Liriomyza trifolii	GCA_001014935
Locusta migratoria	GCA_000516895
Loxosceles reclusa	GCA_001188405
Lucilia cuprina	GCA_000699065
Lucilia sericata	GCA_001014835
Lucilia cuprina	GCA_001187945
Lutzomyia longipalpis	GCA_000265325
Maconellicoccus hirsutus	GCA_003261595
Maconellicoccus hirsutus	GCA_900064465
Macrocentrus cingulum	GCA_002156465
Mamestra configurata	GCA_002192655
Manduca sexta	GCA_000262585
Marsupenaeus japonicus	GCA_002291165
Mayetiola destructor	GCA_000149185
Mayetiola destructor	GCA_001014435
Medauroidea extradentata	GCA_003012365
Megachile rotundata	GCA_000220905
Megaselia scalaris	GCA_000341915
Megaselia abdita	GCA_001015175
Megastigmus stigmatizans	GCA_900490015
Megastigmus dorsalis	GCA_900490025
Melanaphis sacchari	GCA_002803265
Melipona quadrifasciata	GCA_001276565
Melitaea cinxia	GCA_000716385
Mengenilla moldrzyki	GCA_000281935
Mesobuthus martensii	GCA_000484575
Microplitis demolitor	GCA_000572035
Mochlonyx cinctipes	GCA_001014845
Monomorium pharaonis	GCA_000980195
Monomorium pharaonis	GCA_003260585
Musca domestica	GCA_000371365
Musca domestica	GCA_002191195
Myzus persicae	GCA_001856785
Nasonia vitripennis	GCA_000002325
Nasonia giraulti	GCA_000004775
Nasonia longicornis	GCA_000004795
Neobellieria bullata	GCA_001017455
Neodiprion lecontei	GCA_001263575
Nephila clavipes	GCA_002102615
Neruda aoede	GCA_900068225
Nicrophorus vespilloides	GCA_001412225
Nilaparvata lugens	GCA_000757685
Oithona nana	GCA_900157175
Oncopeltus fasciatus	GCA_000696205
Onthophagus taurus	GCA_000648695
Ooceraea biroi	GCA_000611835
Operophtera brumata	GCA_001266575
Orchesella cincta	GCA_001718145
Ormyrus nitidulus	GCA_900474335
Ormyrus pomaceus	GCA_900474385
Orussus abietinus	GCA_000612105
Oryctes borbonicus	GCA_001443705
Pachypsylla venusta	GCA_000695645
Papilio polytes	GCA_000836215
Papilio xuthus	GCA_000836235
Papilio glaucus	GCA_000931545
Papilio xuthus	GCA_001298345
Papilio machaon	GCA_001298355
Papilio memnon	GCA_003118335
Papilio memnon	GCA_003118415
Paracoccus marginatus	GCA_900065295
Parasteatoda tepidariorum	GCA_000365465
Parhyale hawaiensis	GCA_001587735
Paykullia maculata	GCA_003055125
Pediculus humanus	GCA_000006295
Penaeus monodon	GCA_002291185
Periplaneta americana	GCA_002939525
Philaenus spumarius	GCA_002233535
Phlebotomus papatasi	GCA_000262795
Phoebis sennae	GCA_001586405
Phormia regina	GCA_001735545
Phormia regina	GCA_001735585
Phortica variegata	GCA_001014415
Pieris rapae	GCA_001856805
Piezodorus guildinii	GCA_000786065
Platynothrus peltifer	GCA_000988905
Plodia interpunctella	GCA_001368715
Plodia interpunctella	GCA_900182495
Plutella xylostella	GCA_000325945
Plutella xylostella	GCA_000330985
Pogonomyrmex barbatus	GCA_000187915
Pogonus chalceus	GCA_002278615
Polistes canadensis	GCA_001313835
Polistes dominula	GCA_001465965
Procambarus fallax	GCA_002838885
Proctacanthus coquilletti	GCA_001932985
Pseudococcus longispinus	GCA_900064475
Pseudomyrmex gracilis	GCA_002006095
Psoroptes ovis	GCA_002943765
Rhagoletis zephyria	GCA_001687245
Rhipicephalus microplus	GCA_000181235
Rhipicephalus microplus	GCA_002176555
Rhodnius prolixus	GCA_000181055
Sarcophagidae sp. BV-2014	GCA_001047195
Sarcoptes scabiei	GCA_000828355
Scaptodrosophila lebanonensis	GCA_001014445
Scaptodrosophila lebanonensis	GCA_003285725
Schizaphis graminum	GCA_003264975
Sericostoma sp. HW-2014	GCA_003003475
Sipha flava	GCA_003268045
Sitophilus oryzae	GCA_002938485
Solenopsis invicta	GCA_000188075
Sphyracephala brevicornis	GCA_001015235
Spodoptera frugiperda	GCA_000753635
Spodoptera frugiperda	GCA_002213285
Spodoptera litura	GCA_002706865
Spodoptera frugiperda	GCA_002811805
Spodoptera frugiperda	GCA_900240015
Steganacarus magnus	GCA_000988885
Stegodyphus mimosarum	GCA_000611955
Stomoxys calcitrans	GCA_001015335
Strigamia maritima	GCA_000239455
Synergus japonicus	GCA_900474275
Synergus umbraculus	GCA_900474325
Teleopsis dalmanni	GCA_001017525
Teleopsis dalmanni	GCA_002237135
Temnothorax curvispinosus	GCA_003070985
Tephritis californica	GCA_001017515
Tetranychus urticae	GCA_000239435
Themira minor	GCA_001014575
Timema cristinae	GCA_002009905
Timema cristinae	GCA_002926335
Timema cristinae	GCA_002928295
Tipula oleracea	GCA_001017535
Torymus geranii	GCA_900474355
Trachymyrmex zeteki	GCA_001594055
Trachymyrmex cornetzi	GCA_001594075
Trachymyrmex septentrionalis	GCA_001594115
Tribolium castaneum	GCA_000002335
Trichoceridae sp. BV-2014	GCA_001014425
Trichogramma pretiosum	GCA_000599845
Trichomalopsis sarcophagae	GCA_002249905
Trionymus perrisii	GCA_900050545
Triops cancriformis	GCA_000981345
Tropilaelaps mercedesae	GCA_002081605
Trupanea jonesi	GCA_001014665
Vanessa tameamea	GCA_002938995
Varroa destructor	GCA_000181155
Varroa destructor	GCA_002443255
Varroa jacobsoni	GCA_002532875
Vollenhovia emeryi	GCA_000949405
Wasmannia auropunctata	GCA_000956235
Xenocatantops brachycerus	GCA_900249655
Zaprionus indianus	GCA_001752445
Zeugodacus cucurbitae	GCA_000806345
Zootermopsis nevadensis	GCA_000696155
356

## Sheet: nematoda
Name	GCA
Acrobeloides nanus	GCA_900406225
Ancylostoma ceylanicum	GCA_000402015
Ancylostoma ceylanicum	GCA_000688135
Ancylostoma duodenale	GCA_000816745
Ancylostoma caninum	GCA_003336725
Angiostrongylus cantonensis	GCA_000950995
Angiostrongylus costaricensis	GCA_000951015
Angiostrongylus cantonensis	GCA_001884285
Anisakis simplex	GCA_000951095
Ascaris suum	GCA_000187025
Ascaris suum	GCA_000298755
Ascaris suum	GCA_000331935
Ascaris lumbricoides	GCA_000951055
Brugia malayi	GCA_000002995
Brugia timori	GCA_000950975
Brugia pahangi	GCA_000951115
Brugia pahangi	GCA_001280985
Bursaphelenchus xylophilus	GCA_000231135
Caenorhabditis elegans	GCA_000002985
Caenorhabditis briggsae	GCA_000004555
Caenorhabditis brenneri	GCA_000143925
Caenorhabditis japonica	GCA_000147155
Caenorhabditis remanei	GCA_000149515
Caenorhabditis angaria	GCA_000165025
Caenorhabditis tropicalis	GCA_000186765
Caenorhabditis elegans	GCA_000939815
Caenorhabditis elegans	GCA_000975215
Caenorhabditis elegans	GCA_001483305
Caenorhabditis nigoni	GCA_001643685
Caenorhabditis remanei	GCA_001643735
Caenorhabditis remanei	GCA_002259225
Caenorhabditis latens	GCA_002259235
Caenorhabditis nigoni	GCA_002742825
Caenorhabditis sp. 34 TK-2017	GCA_003052745
Caenorhabditis elegans	GCA_900160655
Cylicostephanus goldi	GCA_000951155
Dictyocaulus viviparus	GCA_000816705
Diploscapter coronatus	GCA_002207785
Diploscapter pachys	GCA_002287525
Dirofilaria immitis	GCA_001077395
Ditylenchus destructor	GCA_001579705
Dracunculus medinensis	GCA_000946415
Elaeophora elaphi	GCA_000951195
Enterobius vermicularis	GCA_000951215
Globodera pallida	GCA_000724045
Globodera ellingtonae	GCA_001723225
Gongylonema pulchrum	GCA_000951235
Haemonchus contortus	GCA_000442195
Haemonchus contortus	GCA_000469685
Haemonchus placei	GCA_000951295
Heligmosomoides polygyrus	GCA_000950495
Heligmosomoides polygyrus	GCA_900096555
Heterodera glycines	GCA_000150805
Heterorhabditis bacteriophora	GCA_000223415
Loa loa	GCA_000183805
Loa loa	GCA_000733445
Meloidogyne hapla	GCA_000172435
Meloidogyne incognita	GCA_000180415
Meloidogyne floridensis	GCA_000751915
Meloidogyne graminicola	GCA_002778205
Meloidogyne arenaria	GCA_003133805
Meloidogyne javanica	GCA_900003945
Meloidogyne arenaria	GCA_900003985
Meloidogyne incognita	GCA_900182535
Necator americanus	GCA_000507365
Nippostrongylus brasiliensis	GCA_000951335
Nippostrongylus brasiliensis	GCA_900200055
Oesophagostomum dentatum	GCA_000797555
Onchocerca volvulus	GCA_000499405
Onchocerca ochengi	GCA_000950515
Onchocerca flexuosa	GCA_000951355
Onchocerca ochengi	GCA_001077375
Onchocerca flexuosa	GCA_002249935
Oscheius sp. MCB	GCA_000934875
Oscheius sp. TEL-2014	GCA_001513535
Oscheius sp. TEL-2014	GCA_001630785
Oscheius tipulae	GCA_900184235
Panagrellus redivivus	GCA_000341325
Parapristionchus giblindavisi	GCA_900491355
Parascaris equorum	GCA_000951375
Parascaris univalens	GCA_002259205
Parascaris univalens	GCA_002259215
Parastrongyloides trichosuri	GCA_000941615
Plectus sambesii	GCA_002796945
Pristionchus exspectatus	GCA_900380275
Pristionchus arcanus	GCA_900490705
Pristionchus maxplancki	GCA_900490775
Pristionchus entomophagus	GCA_900490825
Pristionchus pacificus	GCA_000180635
Rhabditophanes sp. KR3021	GCA_000944355
Romanomermis culicivorax	GCA_001039655
Rotylenchulus reniformis	GCA_001026735
Setaria equina	GCA_003012265
Setaria digitata	GCA_900083525
Soboliphyme baturini	GCA_000951395
Steinernema monticolum	GCA_000505645
Steinernema carpocapsae	GCA_000757645
Steinernema feltiae	GCA_000757705
Steinernema scapterisci	GCA_000757745
Steinernema glaseri	GCA_000757755
Strongyloides papillosus	GCA_000936265
Strongyloides stercoralis	GCA_000947215
Strongyloides venezuelensis	GCA_001028725
Strongyloides ratti	GCA_001040885
Strongylus vulgaris	GCA_000951515
Subanguina moxae	GCA_000981365
Syphacia muris	GCA_000939275
Teladorsagia circumcincta	GCA_002352805
Thelazia callipaeda	GCA_000981425
Toxocara canis	GCA_000803305
Toxocara canis	GCA_000951555
Toxocara canis	GCA_001680135
Trichinella spiralis	GCA_000181795
Trichinella murrelli	GCA_001447425
Trichinella sp. T6	GCA_001447435
Trichinella pseudospiralis	GCA_001447445
Trichinella nelsoni	GCA_001447455
Trichinella sp. T9	GCA_001447505
Trichinella nativa	GCA_001447565
Trichinella pseudospiralis	GCA_001447575
Trichinella britovi	GCA_001447585
Trichinella spiralis	GCA_001447595
Trichinella pseudospiralis	GCA_001447645
Trichinella patagoniensis	GCA_001447655
Trichinella zimbabwensis	GCA_001447665
Trichinella pseudospiralis	GCA_001447675
Trichinella pseudospiralis	GCA_001447725
Trichinella sp. T8	GCA_001447745
Trichinella papuae	GCA_001447755
Trichinella nativa	GCA_002148645
Trichinella murrelli	GCA_002221485
Trichuris muris	GCA_000612645
Trichuris trichiura	GCA_000613005
Trichuris suis	GCA_000701005
Trichuris suis	GCA_000701025
Trichuris suis	GCA_000797535
Wuchereria bancrofti	GCA_000180755
Wuchereria bancrofti	GCA_000951595
Wuchereria bancrofti	GCA_001555675
104

## Sheet: chordata
Name	GCA
Acanthisitta chloris	GCA_000695815
Acanthochaenus luetkenii	GCA_900312575
Acanthochromis polyacanthus	GCA_002109545
Acinonyx jubatus	GCA_001443585
Acridotheres javanicus	GCA_002849675
Agapornis roseicollis	GCA_002631895
Ailuropoda melanoleuca	GCA_000004335
Ailuropoda melanoleuca	GCA_002007445
Ailurus fulgens	GCA_002007465
Alligator mississippiensis	GCA_000281125
Alligator sinensis	GCA_000455745
Alligator mississippiensis	GCA_001541155
Alligator mississippiensis	GCA_001541185
Amazona vittata	GCA_000332375
Amazona aestiva	GCA_001420675
Ambystoma mexicanum	GCA_002915635
Ammotragus lervia	GCA_002201775
Amphilophus citrinellus	GCA_000751415
Amphiprion ocellaris	GCA_002776465
Amphiprion percula	GCA_003047355
Anabas testudineus	GCA_900302665
Anabas testudineus	GCA_900324465
Anas platyrhynchos	GCA_000355885
Anas zonorhyncha	GCA_002224875
Anas platyrhynchos	GCA_002224895
Anas platyrhynchos	GCA_002743455
Anguilla japonica	GCA_000470695
Anguilla anguilla	GCA_000695075
Anguilla rostrata	GCA_001606085
Anguilla japonica	GCA_002723815
Anguilla japonica	GCA_002933695
Anolis carolinensis	GCA_000090745
Anoplopoma fimbria	GCA_000499045
Anser cygnoides	GCA_000971095
Anser cygnoides	GCA_002166845
Anser brachyrhynchus	GCA_002592135
Antennarius striatus	GCA_900303275
Antrostomus carolinensis	GCA_000700745
Aotus nancymaae	GCA_000952055
Apaloderma vittatum	GCA_000703405
Apalone spinifera	GCA_000385615
Apodemus sylvaticus	GCA_001305905
Apodemus speciosus	GCA_002335545
Aptenodytes forsteri	GCA_000699145
Apteryx australis	GCA_001039765
Apteryx haastii	GCA_003342985
Apteryx rowi	GCA_003343035
Aquila chrysaetos	GCA_000696035
Aquila chrysaetos	GCA_000766835
Ara macao	GCA_000400545
Ara macao	GCA_000400695
Arapaima gigas	GCA_900497675
Arctogadus glacialis	GCA_900303235
Astatotilapia calliptera	GCA_900246225
Astyanax mexicanus	GCA_000372685
Asymmetron lucayanum	GCA_001663935
Athene cunicularia	GCA_003259725
Austrofundulus limnaeus	GCA_001266775
Balaenoptera acutorostrata	GCA_000493695
Balaenoptera bonaerensis	GCA_000978805
Balearica regulorum	GCA_000709895
Bambusicola thoracicus	GCA_002909625
Bathygadus melanobranchus	GCA_900302375
Benthosema glaciale	GCA_900323375
Beryx splendens	GCA_900312565
Bison bison	GCA_000754665
Boleophthalmus pectinirostris	GCA_000788275
Boreogadus saida	GCA_900302515
Borostomias antarcticus	GCA_900323325
Bos taurus	GCA_000003055
Bos taurus	GCA_000003205
Bos indicus	GCA_000247795
Bos mutus	GCA_000298355
Bos taurus	GCA_002263795
Bos indicus	GCA_002933975
Botryllus schlosseri	GCA_000444245
Branchiostoma floridae	GCA_000003815
Branchiostoma belcheri	GCA_001625305
Branchiostoma belcheri	GCA_001625405
Branchiostoma belcheri	GCA_900128855
Bregmaceros cantori	GCA_900302395
Brosme brosme	GCA_900302425
Brotula barbata	GCA_900303265
Bubalus bubalis	GCA_000180995
Bubalus bubalis	GCA_000471725
Bubalus bubalis	GCA_002993835
Bubalus bubalis	GCA_003121395
Buceros rhinoceros	GCA_000710305
Calidris pugnax	GCA_001431845
Calidris pugnax	GCA_001458055
Callipepla squamata	GCA_002218305
Callithrix jacchus	GCA_000004665
Callithrix jacchus	GCA_000832365
Callithrix jacchus	GCA_001269965
Callithrix jacchus	GCA_002754865
Callorhinchus milii	GCA_000165045
Callorhinus ursinus	GCA_003265705
Calypte anna	GCA_000699085
Calypte anna	GCA_002021895
Camelus ferus	GCA_000311805
Camelus bactrianus	GCA_000604445
Camelus dromedarius	GCA_000767585
Camelus bactrianus	GCA_000767855
Camelus dromedarius	GCA_000803125
Camelus dromedarius	GCA_001640815
Canis lupus	GCA_000002285
Canis lupus	GCA_000181415
Canis lupus	GCA_000331495
Canis lupus	GCA_003254725
Capra hircus	GCA_000317765
Capra aegagrus	GCA_000765075
Capra aegagrus	GCA_000978405
Capra hircus	GCA_001704415
Capreolus capreolus	GCA_000751575
Carapus acus	GCA_900312935
Cariama cristata	GCA_000690535
Carlito syrichta	GCA_000164805
Castor canadensis	GCA_001984765
Castor canadensis	GCA_900168385
Casuarius casuarius	GCA_003342895
Cathartes aura	GCA_000699945
Cavia porcellus	GCA_000151735
Cavia aperea	GCA_000688575
Cebus capucinus	GCA_001604975
Ceratotherium simum	GCA_000283155
Cercocebus atys	GCA_000955945
Cervus elaphus	GCA_002197005
Chaenocephalus aceratus	GCA_900302675
Chaetura pelagica	GCA_000747805
Charadrius vociferus	GCA_000708025
Chatrabus melanurus	GCA_900302635
Chelonia mydas	GCA_000344595
Chinchilla lanigera	GCA_000276665
Chlamydotis macqueenii	GCA_000695195
Chlorocebus sabaeus	GCA_000409795
Choloepus hoffmanni	GCA_000164785
Chromis chromis	GCA_900302755
Chrysemys picta	GCA_000241765
Chrysochloris asiatica	GCA_000296735
Ciconia boyciana	GCA_002002965
Ciona savignyi	GCA_000149265
Ciona intestinalis	GCA_000183065
Ciona intestinalis	GCA_000224145
Clupea harengus	GCA_000966335
Clupea harengus	GCA_900323705
Colinus virginianus	GCA_000599465
Colinus virginianus	GCA_000599485
Colius striatus	GCA_000690715
Colobus angolensis	GCA_000951035
Columba livia	GCA_000337935
Columba livia	GCA_001887795
Condylura cristata	GCA_000260355
Corvus brachyrhynchos	GCA_000691975
Corvus cornix	GCA_000738735
Corvus cornix	GCA_002023255
Coryphaenoides rupestris	GCA_002895965
Cottus rhenanus	GCA_001455555
Coturnix japonica	GCA_000511605
Coturnix japonica	GCA_001577835
Cricetulus griseus	GCA_000223135
Cricetulus griseus	GCA_000419365
Cricetulus griseus	GCA_000448345
Cricetulus griseus	GCA_900186095
Crocodylus porosus	GCA_000768395
Crocodylus porosus	GCA_001723895
Crotalus pyrrhus	GCA_000737285
Crotalus horridus	GCA_001625485
Cuculus canorus	GCA_000709325
Cyanistes caeruleus	GCA_002901205
Cynoglossus semilaevis	GCA_000523025
Cyprinodon variegatus	GCA_000732505
Cyprinodon nevadensis	GCA_000776015
Cyprinus carpio	GCA_000951615
Cyprinus carpio	GCA_001270105
Cyttopsis rosea	GCA_900302355
Danio rerio	GCA_000002035
Danio rerio	GCA_000767325
Danio rerio	GCA_001483285
Danio rerio	GCA_001487895
Danionella dracula	GCA_900490495
Dasypus novemcinctus	GCA_000208655
Daubentonia madagascariensis	GCA_000241425
Delphinapterus leucas	GCA_002288925
Desmodus rotundus	GCA_002940915
Dicentrarchus labrax	GCA_000689215
Dicerorhinus sumatrensis	GCA_002844835
Dipodomys ordii	GCA_000151885
Dromaius novaehollandiae	GCA_003342905
Echinops telfairi	GCA_000313985
Egretta garzetta	GCA_000687185
Eidolon helvum	GCA_000465285
Elaphurus davidianus	GCA_002443075
Elephantulus edwardii	GCA_000299155
Ellobius lutescens	GCA_001685075
Ellobius talpinus	GCA_001685095
Ellobius lutescens	GCA_001685115
Empidonax traillii	GCA_003031625
Enhydra lutris	GCA_002288905
Eptatretus burgeri	GCA_900186335
Eptesicus fuscus	GCA_000308155
Equus caballus	GCA_000002305
Equus caballus	GCA_000696655
Equus przewalskii	GCA_000696695
Equus asinus	GCA_001305755
Equus caballus	GCA_002863925
Equus asinus	GCA_003033725
Erinaceus europaeus	GCA_000181395
Erinaceus europaeus	GCA_000296755
Eschrichtius robustus	GCA_002189225
Eschrichtius robustus	GCA_002738545
Esox lucius	GCA_000721915
Eudromia elegans	GCA_003342815
Eulemur macaco	GCA_001262655
Eulemur flavifrons	GCA_001262665
Eurypyga helias	GCA_000690775
Falco peregrinus	GCA_000337955
Falco cherrug	GCA_000337975
Falco peregrinus	GCA_001887755
Felis catus	GCA_000003115
Felis catus	GCA_000181335
Ficedula albicollis	GCA_000247815
Fukomys damarensis	GCA_000743615
Fulmarus glacialis	GCA_000690835
Fundulus heteroclitus	GCA_000826765
Gadiculus argenteus	GCA_900302595
Gadus morhua	GCA_000231765
Gadus morhua	GCA_900302565
Gadus chalcogrammus	GCA_900302575
Galeopterus variegatus	GCA_000696425
Gallirallus okinawae	GCA_002003005
Gallus gallus	GCA_000002315
Gallus gallus	GCA_002798355
Gambusia affinis	GCA_003097735
Gasterosteus aculeatus	GCA_000180675
Gavia stellata	GCA_000690875
Gavialis gangeticus	GCA_000775435
Gavialis gangeticus	GCA_001723915
Gekko japonicus	GCA_001447785
Geospiza fortis	GCA_000277835
Giraffa tippelskirchi	GCA_001651235
Gopherus agassizii	GCA_002896415
Gorilla gorilla	GCA_000151905
Gorilla gorilla	GCA_900006655
Grus japonensis	GCA_002002985
Guentherus altivela	GCA_900312595
Gulo gulo	GCA_900006375
Haliaeetus albicilla	GCA_000691405
Haliaeetus leucocephalus	GCA_000737465
Haplochromis burtoni	GCA_000239415
Helostoma temminkii	GCA_900302695
Hemignathus virens	GCA_003286495
Heterocephalus glaber	GCA_000230445
Heterocephalus glaber	GCA_000247695
Hippocampus comes	GCA_001891065
Hippopotamus amphibius	GCA_002995585
Hipposideros armiger	GCA_001890085
Holocentrus rufus	GCA_900302615
Homo sapiens	GCA_000001405
Homo sapiens	GCA_000002115
Homo sapiens	GCA_000002125
Homo sapiens	GCA_000004845
Homo sapiens	GCA_000005465
Homo sapiens	GCA_000185165
Homo sapiens	GCA_000212995
Homo sapiens	GCA_000252825
Homo sapiens	GCA_000306695
Homo sapiens	GCA_000365445
Homo sapiens	GCA_000772585
Homo sapiens	GCA_000983455
Homo sapiens	GCA_000983465
Homo sapiens	GCA_000983475
Homo sapiens	GCA_001007805
Homo sapiens	GCA_001013985
Homo sapiens	GCA_001015355
Homo sapiens	GCA_001015385
Homo sapiens	GCA_001292825
Homo sapiens	GCA_001297185
Homo sapiens	GCA_001307015
Homo sapiens	GCA_001307025
Homo sapiens	GCA_001307125
Homo sapiens	GCA_001420745
Homo sapiens	GCA_001420755
Homo sapiens	GCA_001420765
Homo sapiens	GCA_001421375
Homo sapiens	GCA_001483585
Homo sapiens	GCA_001483605
Homo sapiens	GCA_001483655
Homo sapiens	GCA_001483685
Homo sapiens	GCA_001500185
Homo sapiens	GCA_001500205
Homo sapiens	GCA_001517065
Homo sapiens	GCA_001524155
Homo sapiens	GCA_001542345
Homo sapiens	GCA_001549595
Homo sapiens	GCA_001549605
Homo sapiens	GCA_001708065
Homo sapiens	GCA_001712695
Homo sapiens	GCA_001750385
Homo sapiens	GCA_001856745
Homo sapiens	GCA_002008905
Homo sapiens	GCA_002009925
Homo sapiens	GCA_002022525
Homo sapiens	GCA_002022805
Homo sapiens	GCA_002022825
Homo sapiens	GCA_002022845
Homo sapiens	GCA_002022865
Homo sapiens	GCA_002022975
Homo sapiens	GCA_002023025
Homo sapiens	GCA_002077035
Homo sapiens	GCA_002180035
Homo sapiens	GCA_002208065
Homo sapiens	GCA_002209525
Homo sapiens	GCA_002872155
Homo sapiens	GCA_002884475
Homo sapiens	GCA_002884485
Homo sapiens	GCA_003070785
Homo sapiens	GCA_003086635
Homo sapiens	GCA_003112815
Homo sapiens	GCA_003112835
Homo sapiens	GCA_003112855
Homo sapiens	GCA_003112875
Homo sapiens	GCA_003112895
Homo sapiens	GCA_003112915
Homo sapiens	GCA_003112935
Homo sapiens	GCA_003112955
Homo sapiens	GCA_003112975
Homo sapiens	GCA_003113115
Homo sapiens	GCA_003113175
Homo sapiens	GCA_003113215
Homo sapiens	GCA_003113235
Homo sapiens	GCA_900149755
Homo sapiens	GCA_900216275
Homo sapiens	GCA_900232925
Homo sapiens	GCA_900241105
Hucho hucho	GCA_003317085
Hyaena hyaena	GCA_003009895
Ictalurus punctatus	GCA_001660625
Ictidomys tridecemlineatus	GCA_000181315
Ictidomys tridecemlineatus	GCA_000236235
Jaculus jaculus	GCA_000280705
Kryptolebias marmoratus	GCA_001649575
Kryptolebias marmoratus	GCA_001663955
Labeotropheus fuelleborni	GCA_000150875
Labrus bergylta	GCA_900080235
Lacerta bilineata	GCA_900245895
Lacerta viridis	GCA_900245905
Laemonema laureysi	GCA_900303225
Lampris guttatus	GCA_900302545
Lamprogrammus exutus	GCA_900312555
Larimichthys crocea	GCA_000742935
Larimichthys crocea	GCA_000972845
Larimichthys crocea	GCA_900246015
Lates calcarifer	GCA_001010145
Lates calcarifer	GCA_001640805
Lates calcarifer	GCA_900066035
Lates calcarifer	GCA_900066045
Latimeria chalumnae	GCA_000225785
Latimeria chalumnae	GCA_000325985
Lepidothrix coronata	GCA_001604755
Lepisosteus oculatus	GCA_000242695
Leptonychotes weddellii	GCA_000349705
Leptosomus discolor	GCA_000691785
Lesueurigobius sanzi	GCA_900303255
Lethenteron camtschaticum	GCA_000466285
Leuciscus waleckii	GCA_900092035
Leucoraja erinacea	GCA_000238235
Limosa lapponica	GCA_002844005
Lipotes vexillifer	GCA_000442215
Lonchura striata	GCA_002197715
Lota lota	GCA_900302385
Loxodonta africana	GCA_000001905
Lycaon pictus	GCA_001883655
Lycaon pictus	GCA_001887905
Lyrurus tetrix	GCA_000586395
Macaca mulatta	GCA_000002255
Macaca fascicularis	GCA_000222185
Macaca mulatta	GCA_000230795
Macaca fascicularis	GCA_000230815
Macaca fascicularis	GCA_000364345
Macaca mulatta	GCA_000772875
Macaca nemestrina	GCA_000956065
Macaca fuscata	GCA_003118495
Maccullochella peelii	GCA_002120245
Macrourus berglax	GCA_900302365
Malaclemys terrapin	GCA_001728815
Malacocephalus occidentalis	GCA_900312585
Manacus vitellinus	GCA_000692015
Manacus vitellinus	GCA_001715985
Mandrillus leucophaeus	GCA_000951045
Manis pentadactyla	GCA_000738955
Manis javanica	GCA_001685135
Marmota marmota	GCA_001458135
Mastacembelus armatus	GCA_900324485
Maylandia zebra	GCA_000238955
Mchenga conophoros	GCA_000150855
Megaderma lyra	GCA_000465345
Melanochromis auratus	GCA_000150895
Melanogrammus aeglefinus	GCA_900291075
Melanogrammus aeglefinus	GCA_900302525
Melanonus zugmayeri	GCA_900302345
Meleagris gallopavo	GCA_000146605
Melopsittacus undulatus	GCA_000238935
Meriones unguiculatus	GCA_002204375
Merlangius merlangus	GCA_900323355
Merluccius merluccius	GCA_900312545
Merluccius polli	GCA_900312625
Merluccius capensis	GCA_900312945
Merops nubicus	GCA_000691845
Mesitornis unicolor	GCA_000695765
Mesocricetus auratus	GCA_000349665
Microcebus murinus	GCA_000165445
Micropterus floridanus	GCA_002592385
Microtus ochrogaster	GCA_000317375
Microtus agrestis	GCA_001305995
Miichthys miiuy	GCA_001593715
Miniopterus natalensis	GCA_001595765
Mola mola	GCA_001698575
Molva molva	GCA_900323295
Monocentris japonicus	GCA_900323365
Monodelphis domestica	GCA_000002295
Monopterus albus	GCA_001952655
Mora moro	GCA_900303205
Morone saxatilis	GCA_001663605
Muraenolepis marmoratus	GCA_900302325
Mus musculus	GCA_000001635
Mus musculus	GCA_000002165
Mus musculus	GCA_000181195
Mus musculus	GCA_000185105
Mus musculus	GCA_000185125
Mus musculus	GCA_000350445
Mus musculus	GCA_000389885
Mus musculus	GCA_001624185
Mus musculus	GCA_001624215
Mus musculus	GCA_001624295
Mus musculus	GCA_001624445
Mus musculus	GCA_001624475
Mus musculus	GCA_001624505
Mus musculus	GCA_001624535
Mus musculus	GCA_001624675
Mus musculus	GCA_001624745
Mus musculus	GCA_001624775
Mus musculus	GCA_001624835
Mus spretus	GCA_001624865
Mus musculus	GCA_001632525
Mus musculus	GCA_001632555
Mus musculus	GCA_001632575
Mus musculus	GCA_001632615
Mus caroli	GCA_900094665
Mus pahari	GCA_900095145
Mus musculus	GCA_900245155
Mustela putorius	GCA_000215625
Mustela putorius	GCA_000239315
Myodes glareolus	GCA_001305785
Myotis lucifugus	GCA_000147115
Myotis davidii	GCA_000327345
Myotis brandtii	GCA_000412655
Myoxocephalus scorpius	GCA_900312955
Myripristis jacobus	GCA_900302555
Nannopterum auritus	GCA_002173455
Nannopterum harrisi	GCA_002173475
Nannopterum brasilianus	GCA_002174335
Nannospalax galili	GCA_000622305
Nanorana parkeri	GCA_000935625
Nasalis larvatus	GCA_000772465
Neolamprologus brichardi	GCA_000239395
Neomonachus schauinslandi	GCA_002201575
Neoniphon sammara	GCA_900302535
Neophocaena asiaeorientalis	GCA_003031525
Neotoma lepida	GCA_001675575
Neovison vison	GCA_900108605
Nestor notabilis	GCA_000696875
Nipponia nippon	GCA_000708225
Nomascus leucogenys	GCA_000146795
Notamacropus eugenii	GCA_000004035
Nothobranchius furzeri	GCA_000878545
Nothobranchius furzeri	GCA_001465895
Nothoprocta perdicaria	GCA_003342845
Notothenia coriiceps	GCA_000735185
Numida meleagris	GCA_002078875
Ochotona princeps	GCA_000164825
Ochotona princeps	GCA_000292845
Octodon degus	GCA_000260255
Octomys mimax	GCA_002564305
Odobenus rosmarus	GCA_000321225
Odocoileus virginianus	GCA_000191625
Odocoileus virginianus	GCA_002102435
Oikopleura dioica	GCA_000209535
Oikopleura dioica	GCA_000209555
Okapia johnstoni	GCA_001660835
Oncorhynchus kisutch	GCA_002021735
Oncorhynchus mykiss	GCA_002163495
Oncorhynchus tshawytscha	GCA_002831465
Oncorhynchus tshawytscha	GCA_002872995
Oncorhynchus mykiss	GCA_900005705
Ophiophagus hannah	GCA_000516915
Opisthocomus hoazin	GCA_000692075
Orcinus orca	GCA_000331955
Oreochromis niloticus	GCA_000188235
Oreochromis niloticus	GCA_001858045
Ornithorhynchus anatinus	GCA_000002275
Ornithorhynchus anatinus	GCA_002966995
Orycteropus afer	GCA_000298275
Oryctolagus cuniculus	GCA_000003625
Oryzias latipes	GCA_000151825
Oryzias latipes	GCA_000313675
Oryzias latipes	GCA_002234675
Oryzias latipes	GCA_002234695
Oryzias latipes	GCA_002234715
Oryzias melastigma	GCA_002922805
Osmerus eperlanus	GCA_900302275
Otolemur garnettii	GCA_000181295
Ovis aries	GCA_000005525
Ovis aries	GCA_000298735
Ovis aries	GCA_000765115
Ovis aries	GCA_002742125
Ovis ammon	GCA_003121645
Pagrus major	GCA_002897255
Pampus argenteus	GCA_000697985
Pan troglodytes	GCA_000001515
Pan paniscus	GCA_000258655
Pan troglodytes	GCA_000325845
Pan troglodytes	GCA_002880755
Panthera tigris	GCA_000464555
Panthera pardus	GCA_001857705
Pantherophis guttatus	GCA_001185365
Pantholops hodgsonii	GCA_000400835
Papio anubis	GCA_000264685
Parablennius parvicornis	GCA_900302745
Paralichthys olivaceus	GCA_001904815
Paralichthys olivaceus	GCA_001970005
Paramormyrops kingsleyae	GCA_002872115
Parasudis fraserbrunneri	GCA_900302295
Paroedura picta	GCA_003118565
Parus major	GCA_001522545
Passer domesticus	GCA_001700915
Patagioenas fasciata	GCA_002029285
Pelecanus crispus	GCA_000687375
Pelodiscus sinensis	GCA_000230535
Perca fluviatilis	GCA_900302645
Percopsis transmontana	GCA_900302285
Periophthalmodon schlosseri	GCA_000787095
Periophthalmus magnuspinnatus	GCA_000787105
Peromyscus maniculatus	GCA_000500345
Petromyzon marinus	GCA_000148955
Petromyzon marinus	GCA_002833325
Phaethon lepturus	GCA_000687285
Phalacrocorax carbo	GCA_000708925
Phallusia mammillata	GCA_003260075
Phascolarctos cinereus	GCA_002099425
Phascolarctos cinereus	GCA_900166895
Phocoena phocoena	GCA_003071005
Phodopus sungorus	GCA_001707965
Phoenicopterus ruber	GCA_000687265
Phycis blennoides	GCA_900302315
Phycis phycis	GCA_900302335
Phylloscopus trochiloides	GCA_001655095
Phylloscopus plumbeitarsus	GCA_001655115
Phylloscopus trochiloides	GCA_001655135
Phylloscopus trochilus	GCA_002305835
Physeter catodon	GCA_000472045
Physeter catodon	GCA_002837175
Physeter catodon	GCA_900411695
Picoides pubescens	GCA_000699005
Piliocolobus tephrosceles	GCA_002776525
Pimephales promelas	GCA_000700825
Pimephales promelas	GCA_000700965
Podiceps cristatus	GCA_000699545
Poecilia formosa	GCA_000485575
Poecilia reticulata	GCA_000633615
Poecilia latipinna	GCA_001443285
Poecilia mexicana	GCA_001443325
Pogona vitticeps	GCA_900067755
Pollachius virens	GCA_900312635
Polymixia japonica	GCA_900302305
Pongo abelii	GCA_000001545
Pongo abelii	GCA_002880775
Procavia capensis	GCA_000152225
Prolemur simus	GCA_003258685
Propithecus coquereli	GCA_000956105
Protobothrops mucrosquamatus	GCA_001527695
Psammomys obesus	GCA_002215935
Pseudochromis fuscus	GCA_900323345
Pseudois nayaur	GCA_003182575
Pseudopleuronectes yokohamae	GCA_000787555
Pseudopodoces humilis	GCA_000331425
Psittacula krameri	GCA_002870145
Pterocles gutturalis	GCA_000699245
Pterocnemia pennata	GCA_003342835
Pteronotus parnellii	GCA_000465405
Pteropus vampyrus	GCA_000151845
Pteropus alecto	GCA_000325575
Puma concolor	GCA_003327715
Pundamilia nyererei	GCA_000239375
Pygocentrus nattereri	GCA_001682695
Pygoscelis adeliae	GCA_000699105
Pygoscelis antarcticus	GCA_003264555
Pygoscelis antarcticus	GCA_003264595
Pygoscelis papua	GCA_003264615
Pygoscelis adeliae	GCA_003264635
Pygoscelis adeliae	GCA_003264665
Pygoscelis papua	GCA_003264685
Python bivittatus	GCA_000186305
Rana catesbeiana	GCA_002284835
Rattus norvegicus	GCA_000001895
Rattus norvegicus	GCA_000002265
Regalecus glesne	GCA_900302585
Rhamphochromis esox	GCA_000150935
Rhea americana	GCA_003343005
Rhincodon typus	GCA_001642345
Rhinella marina	GCA_900303285
Rhinolophus ferrumequinum	GCA_000465495
Rhinolophus sinicus	GCA_001888835
Rhinopithecus roxellana	GCA_000769185
Rhinopithecus bieti	GCA_001698545
Rondeletia loricata	GCA_900302605
Rousettus aegyptiacus	GCA_001466805
Saimiri boliviensis	GCA_000235385
Salmo salar	GCA_000233375
Salpa thompsoni	GCA_001749815
Salvelinus alpinus	GCA_002910315
Sarcophilus harrisii	GCA_000189315
Sarcophilus harrisii	GCA_000219685
Sardina pilchardus	GCA_900492735
Saxicola maurus	GCA_900205225
Scartelaos histophorus	GCA_000787155
Scleropages formosus	GCA_001005745
Scleropages formosus	GCA_001624245
Scleropages formosus	GCA_001624255
Scleropages formosus	GCA_001624265
Scophthalmus maximus	GCA_003186165
Sebastes rubrivinctus	GCA_000475215
Sebastes nigrocinctus	GCA_000475235
Sebastes minor	GCA_001910765
Sebastes steindachneri	GCA_001910785
Sebastes aleutianus	GCA_001910805
Sebastes norvegicus	GCA_900302655
Selene dorsalis	GCA_900303245
Serinus canaria	GCA_000534875
Seriola quinqueradiata	GCA_002207885
Seriola quinqueradiata	GCA_002217815
Seriola dumerili	GCA_002260705
Seriola lalandi	GCA_002814215
Seriola rivoliana	GCA_002994505
Seriola lalandi	GCA_003054885
Setophaga coronata	GCA_001746935
Simochromis diagramma	GCA_900408965
Sinocyclocheilus anshuiensis	GCA_001515605
Sinocyclocheilus rhinocerous	GCA_001515625
Sinocyclocheilus grahami	GCA_001515645
Solenodon paradoxus	GCA_002901085
Sorex araneus	GCA_000181275
Sparus aurata	GCA_003309015
Spermophilus dauricus	GCA_002406435
Spheniscus magellanicus	GCA_003264535
Spheniscus humboldti	GCA_003264545
Spheniscus mendiculus	GCA_003264655
Spheniscus magellanicus	GCA_003264715
Spheniscus humboldti	GCA_003264735
Spheniscus magellanicus	GCA_003264755
Sphenodon punctatus	GCA_003113815
Spondyliosoma cantharus	GCA_900302685
Sporophila hypoxantha	GCA_002167245
Stegastes partitus	GCA_000690725
Strix occidentalis	GCA_002372975
Struthio camelus	GCA_000698965
Sturnus vulgaris	GCA_001447265
Stylephorus chordatus	GCA_900312615
Sus scrofa	GCA_000003025
Sus scrofa	GCA_000325925
Sus scrofa	GCA_000331475
Sus scrofa	GCA_000472085
Sus scrofa	GCA_001292865
Sus scrofa	GCA_001700135
Sus scrofa	GCA_001700155
Sus scrofa	GCA_001700165
Sus scrofa	GCA_001700195
Sus scrofa	GCA_001700215
Sus scrofa	GCA_001700235
Sus scrofa	GCA_001700255
Sus scrofa	GCA_001700295
Sus scrofa	GCA_001700575
Sus scrofa	GCA_002844635
Symphodus melops	GCA_002819105
Symphodus melops	GCA_900323315
Taeniopygia guttata	GCA_000151805
Taeniopygia guttata	GCA_002008985
Takifugu rubripes	GCA_000180615
Takifugu flavidus	GCA_000400755
Tauraco erythrolophus	GCA_000709365
Terrapene mexicana	GCA_002925995
Tetraodon nigroviridis	GCA_000180735
Thamnophis sirtalis	GCA_001077635
Theropithecus gelada	GCA_003255815
Thunnus orientalis	GCA_000418415
Thunnus thynnus	GCA_003231725
Thunnus albacares	GCA_900302625
Tinamus guttatus	GCA_000705375
Trachinotus ovatus	GCA_900231065
Trachyrincus scabrus	GCA_900303215
Trachyrincus murrayi	GCA_900323305
Tragelaphus strepsiceros	GCA_900215825
Trichechus manatus	GCA_000243295
Trisopterus minutus	GCA_900302415
Tupaia belangeri	GCA_000181375
Tupaia chinensis	GCA_000334495
Tursiops truncatus	GCA_000151865
Tursiops truncatus	GCA_001922835
Tursiops aduncus	GCA_003227395
Tursiops truncatus	GCA_003314715
Tympanoctomys barrerae	GCA_002564285
Tympanuchus cupido	GCA_001870855
Typhlichthys subterraneus	GCA_900302405
Tyto alba	GCA_000687205
Uria lomvia	GCA_002289315
Urile pelagicus	GCA_002173435
Ursus maritimus	GCA_000687225
Ursus americanus	GCA_003344425
Vicugna pacos	GCA_000164845
Vicugna pacos	GCA_000767525
Vipera berus	GCA_000800605
Vulpes vulpes	GCA_003160815
Xenopus tropicalis	GCA_000004195
Xenopus laevis	GCA_001663975
Xiphophorus maculatus	GCA_000241075
Xiphophorus hellerii	GCA_001443345
Xiphophorus couchianus	GCA_001444195
Xiphophorus maculatus	GCA_002775205
Xiphophorus hellerii	GCA_003331165
Zeus faber	GCA_900323335
Zonotrichia albicollis	GCA_000385455
Zonotrichia albicollis	GCA_002850735
Zosterops lateralis	GCA_001281735
497

## Sheet: cnidaria
Name	GCA
Acropora digitifera	GCA_000222465
Calvadosia cruxmelitensis	GCA_900245855
Cassiopea xamachana	GCA_900291935
Enteromyxum leei	GCA_001455295
Exaiptasia pallida	GCA_001417965
Hydra vulgaris	GCA_000004095
Hydra vulgaris	GCA_000219015
Kudoa iwatai	GCA_001407235
Kudoa iwatai	GCA_001407335
Nematostella vectensis	GCA_000209225
Orbicella faveolata	GCA_001896105
Orbicella faveolata	GCA_002042975
Porites rus	GCA_900290455
Pseudodiploria strigosa	GCA_000751095
Renilla reniformis	GCA_900177555
Sphaeromyxa zaharoni	GCA_001455285
Stylophora pistillata	GCA_002571385
Thelohanellus kitauei	GCA_000827895
15

## Sheet: mollusca
Name	GCA
Aplysia californica	GCA_000002075
Bankia setacea	GCA_001922985
Gigantidas platifrons	GCA_002080005
Biomphalaria glabrata	GCA_000457365
Conus tribblei	GCA_001262575
Corbicula fluminea	GCA_001632725
Crassostrea gigas	GCA_000297895
Crassostrea virginica	GCA_002022765
Haliotis rufescens	GCA_003343065
Limnoperna fortunei	GCA_003130415
Lottia gigantea	GCA_000327385
Lymnaea stagnalis	GCA_900036025
Mizuhopecten yessoensis	GCA_002113885
Modiolus philippinarum	GCA_002080025
Mytilus galloprovincialis	GCA_000715055
Mytilus galloprovincialis	GCA_001676915
Octopus bimaculoides	GCA_001194135
Pinctada martensii	GCA_002216045
Pomacea canaliculata	GCA_003073045
Radix auricularia	GCA_002072015
17

[truncated: 9 more sheets: tardigrada, brachiopoda-phoronida, priapulida, annelida, nemertea, ctenophora, onychophora, porifera, echinodermata]
