# Supplementary material for: Nonribosomal Peptide Synthetases in Animals
Source: Genes (Basel). 2023 Aug 30;14(9):1741. doi: 10.3390/genes14091741 (PMC10531068; doi:10.3390/genes14091741)
Supplement: Supplementary file 1 [file genes-14-01741-s001.zip › Supplementary Table S2.xlsx]

## Sheet: Other animals
UniProt ID	Species	Protein name	Name in tree
A0A146L2H8	Lygus hesperus	AASDH	Lhes1
Q4L235	Homo sapiens	AASDH	Hsap1
Q5RG49	Danio rerio	AASDH	Drer1
Q80WC9	Mus musculus	AASDH	Mmus1
T2MC87	Hydra vulgaris	AASDH	Hvul1
Q2KHW5	Bos taurus	ACSBG1	Btau1
Q924N5	Rattus norvegicus	ACSBG1	Rnor1
Q96GR2	Homo sapiens	ACSBG1	Hsap2
A1L1K7	Rattus norvegicus	ACSBG2	Rnor2
Q2XU92	Mus musculus	ACSBG2	Mmus2
Q5FVE4	Homo sapiens	ACSBG2	Hsap3
Q5ZKR7	Gallus gallus	ACSBG2	Ggal1
Q7ZYC4	Xenopus laevis	ACSBG2	Xlae1
T2MBU1	Hydra vulgaris	ACSBG2	Hvul2
A0A0B2V929	Toxocara canis	ACSL1	Tcan1
A0A0C9R4J0	Fopius arisanus	ACSL1	Fari1
A0A0V1D3V1	Trichinella britovi	ACSL1	Tbri1
P18163	Rattus norvegicus	ACSL1	Rnor3
P33121	Homo sapiens	ACSL1	Hsap4
P41216	Mus musculus	ACSL1	Mmus3
Q9JID6	Cavia porcellus	ACSL1	Cpor1
T1H8U0	Rhodnius prolixus	ACSL1	Rpro1
Q9BEA2	Bos taurus	ACSM1	Btau2
Q08AH1	Homo sapiens	ACSM1	Hsap5
Q91VA0	Mus musculus	ACSM1	Mmus4
Q99NB1	Mus musculus	ACSS1	Mmus5
Q9NUB1	Homo sapiens	ACSS1	Hsap6
T2M576	Hydra vulgaris	ACSS1	Hvul3
A0A0B2US03	Toxocara canis	ACSS2	Tcan2
Q9NR19	Homo sapiens	ACSS2	Hsap7
Q9QXG4	Mus musculus	ACSS2	Mmus6
T2M4U3	Hydra vulgaris	ACSS2	Hvul4
A0A088AJ72	Apis mellifera	BGM	Amel1
A0A0C9QWM6	Fopius arisanus	BGM	Fari2
Q9V3S9	Drosophila melanogaster	BGM	Dmel2
A0A0G3VI94	Chilo suppressalis	Ebony	Csup1
D1L554	Drosophila virilis	Ebony	Dmel1
A0A146B027	Oncopeltus fasciatus	Ebony	Dvir1
O76858	Drosophila melanogaster	Ebony	Ofas1
D5MRL4	Papilio polytes	Ebony	Ppol1
P08659	Photinus pyralis	Luciferin 4-monooxygenase	Ppyr1
P13129	Luciola cruciata	Luciferin 4-monooxygenase	Lcru1
Q01158	Aquatica lateralis	Luciferin 4-monooxygenase	Alat1
Q26304	Luciola mingrelica	Luciferin 4-monooxygenase	Lmin1
Q27757	Photuris pensylvanica	Luciferin 4-monooxygenase	Ppen1
A0A0A1XF88	Zeugodacus cucurbitae	SLC27A4	Zcuc1
A0A0B2VY15	Toxocara canis	SLC27A4	Tcan3
Q6P1M0	Homo sapiens	SLC27A4	Hsap8
Q91VE0	Mus musculus	SLC27A4	Mmus7
T2MBA0	Hydra vulgaris	SLC27A4	Hvul5
Q4LDG0	Mus musculus	SLC27A5	Mmus8
Q9ES38	Rattus norvegicus	SLC27a5	Rnor4
Q9Y2P5	Homo sapiens	SLC27A5	Hsap9

## Sheet: Rotifers
UniProt ID	Species	Protein name	Name in tree
A0A813TAU5	Didymodactylos carnosus	Long-chain-fatty-acid--CoA ligase	Dcar1
A0A815TX94	Adineta ricciae	Long-chain-fatty-acid--CoA ligase	Aric1
A0A3M7RKM2	Brachionus plicatilis	Long-chain-fatty-acid--CoA ligase	Bpli6
B3G4D3	Adineta vaga	Long-chain acyl-CoA synthetase-like protein	Avag1
A0A3M7P966	Brachionus plicatilis	Long-chain-fatty-acid--ligase 4 isoform X2	Bpli5
A0A3M7R473	Brachionus plicatilis	Long-chain-fatty-acid--ligase 3	Bpli4
A0A3M7QGY4	Brachionus plicatilis	Fatty acid--ligase	Bpli3
A0A3M7SI04	Brachionus plicatilis	Acetoacetyl-CoA synthetase	Bpli2
A0A3M7R633	Brachionus plicatilis	Acyl-synthetase family member mitochondrial	Bpli1
