# Supplementary material for: Nonribosomal Peptide Synthetases in Animals
Source: Genes (Basel). 2023 Aug 30;14(9):1741. doi: 10.3390/genes14091741 (PMC10531068; doi:10.3390/genes14091741)
Supplement: Supplementary file 1 [file genes-14-01741-s001.zip › Supplementary Table S4.xlsx]

## Sheet: Contamination
Phylum	Species	GCA	Contig/Scaffold	NRPS location	Contamination (initial BLAST)	Contamination (additional check)	Comments
Annelida	Eisenia fetida	GCA_900000155	CYRZ010656145	1...2973	Likely
Annelida	Eisenia fetida	GCA_900000155	CYRZ011658954	1...1388	Likely
Arthropoda	Acartia tonsa	GCA_900241095	LS256492	1...1483	Inconclusive	Inconclusive (short scaffold, few hits)
Arthropoda	Acartia tonsa	GCA_900241095	LS237241	1...1606	Inconclusive	Inconclusive (short scaffold, few hits)
Arthropoda	Acartia tonsa	GCA_900241095	LS233200	1...1636	Inconclusive	Inconclusive (short scaffold, few hits)
Arthropoda	Acartia tonsa	GCA_900241095	LS199235	1...1934	Inconclusive	Inconclusive (short scaffold, few hits)
Arthropoda	Acyrthosiphon pisum	GCA_000142985	GL352053	1...4318	Likely
Arthropoda	Aedes aegypti	GCA_000004015	CH478839	1...31726	Likely
Arthropoda	Aedes aegypti	GCA_000004015	CH901147	1...6756	Inconclusive	Inconclusive (short scaffold, no hits)
Arthropoda	Bactrocera oleae	GCA_001014625	JXPT01020909	1...7554	Likely
Arthropoda	Bactrocera oleae	GCA_001014625	JXPT01035622	1...7756	Likely
Arthropoda	Bactrocera oleae	GCA_001014625	JXPT01041731	1...8640	Likely
Arthropoda	Bactrocera oleae	GCA_001014625	JXPT01041813	1...1456	Likely
Arthropoda	Bactrocera oleae	GCA_001014625	JXPT01042829	1...7972	Likely
Arthropoda	Bactrocera oleae	GCA_001014625	JXPT01044413	1...4436	Likely
Arthropoda	Bactrocera oleae	GCA_001014625	JXPT01046874	1...3959	Likely
Arthropoda	Bactrocera oleae	GCA_001014625	JXPT01052249	1...1788	Likely
Arthropoda	Blattella germanica	GCA_000762945	KZ618368	52256...106416	Likely
Arthropoda	Caligus rogercresseyi	GCA_001005385	LBBV01095546	1...1964	Inconclusive	Inconclusive (short scaffold, no hits)
Arthropoda	Cotesia vestalis	GCA_000956155	JZSA01000316	1...27570	Likely
Arthropoda	Dactylopius coccus	GCA_000833685	JMCM01000047	73573...120023	Likely
Arthropoda	Dactylopius coccus	GCA_000833685	JMCM01000026	763844...811058	Likely
Arthropoda	Dendroctonus ponderosae	GCA_000346045	KI209840	1...18879	Inconclusive	Likely
Arthropoda	Diachasma alloeum	GCA_001412515	LDKA01023497	2573...48419	Likely
Arthropoda	Diaphorina citri	GCA_000475195	KI474160	1...58956	Likely
Arthropoda	Drosophila albomicans	GCA_001014995	JXOX01020577	1...5309	Inconclusive	Likely
Arthropoda	Drosophila albomicans	GCA_001014995	JXOX01024693	1...4585	Inconclusive	Likely
Arthropoda	Drosophila biarmipes	GCA_000233415	AFFD02002154	1...1692	Inconclusive	Likely
Arthropoda	Drosophila biarmipes	GCA_002222855	LYTB01016382	1...3361	Inconclusive	Likely
Arthropoda	Drosophila biarmipes	GCA_002222855	LYTB01020509	1...3146	Inconclusive	Likely
Arthropoda	Drosophila biarmipes	GCA_002222855	LYTB01022134	1...3311	Inconclusive	Likely
Arthropoda	Drosophila biarmipes	GCA_002222855	LYTB01022438	1...2902	Inconclusive	Likely
Arthropoda	Drosophila biarmipes	GCA_002222855	LYTB01025084	1...3521	Inconclusive	Likely
Arthropoda	Drosophila biarmipes	GCA_002222855	LYTB01025969	1...3385	Inconclusive	Likely
Arthropoda	Drosophila busckii	GCA_001014355	JXOY01001120	7357...32278	Inconclusive	Likely
Arthropoda	Drosophila busckii	GCA_001014355	JXOY01005260	1...37381	Inconclusive	Likely
Arthropoda	Drosophila elegans	GCA_000224195	AFFF02005987	227732...271772	Inconclusive	Likely (Acetobacter)
Arthropoda	Drosophila eugracilis	GCA_000236325	AFPQ02004084	1...17913	Inconclusive	Likely
Arthropoda	Drosophila eugracilis	GCA_000236325	AFPQ02004091	1...7551	Inconclusive	Likely
Arthropoda	Drosophila ficusphila	GCA_000220665	AFFG02004037	1...1181	Inconclusive	Likely
Arthropoda	Drosophila hydei	GCA_002780465	NWQH01000391	1...17891	Inconclusive	Likely
Arthropoda	Drosophila simulans	GCA_000820565	JMCE01000591	63346...107392	Inconclusive	Likely (Acetobacter)
Arthropoda	Drosophila takahashii	GCA_002223445	LYTE01008007	1...3540	Inconclusive	Likely
Arthropoda	Drosophila takahashii	GCA_002223445	LYTE01026992	1...2549	Inconclusive	Likely
Arthropoda	Drosophila takahashii	GCA_002223445	LYTE01031515	1...2140	Inconclusive	Likely
Arthropoda	Drosophila takahashii	GCA_002223445	LYTE01038395	1...2157	Inconclusive	Likely
Arthropoda	Drosophila takahashii	GCA_002223445	LYTE01047643	1...1114	Inconclusive	Likely
Arthropoda	Drosophila takahashii	GCA_002223445	LYTE01047960	1...1004	Inconclusive	Likely
Arthropoda	Dryococelus australis	GCA_002236955	NKXL01064972	1...1895	Likely
Arthropoda	Dryococelus australis	GCA_002236955	NKXL01069172	124807...177739	Likely
Arthropoda	Dryococelus australis	GCA_002236955	NKXL01082725	1...1627	Likely
Arthropoda	Dryococelus australis	GCA_002236955	NKXL01090854	1...45305	Likely
Arthropoda	Dryococelus australis	GCA_002236955	NKXL01128962	1...1545	Likely
Arthropoda	Dryococelus australis	GCA_002236955	NKXL01145751	1...3115	Likely
Arthropoda	Dryococelus australis	GCA_002236955	NKXL01164902	1...35712	Likely
Arthropoda	Dryococelus australis	GCA_002236955	NKXL01164902	40715...98569	Likely
Arthropoda	Dryococelus australis	GCA_002236955	NKXL01187898	2005...56708	Likely
Arthropoda	Dryococelus australis	GCA_002236955	NKXL01218980	1...3605	Likely
Arthropoda	Dryococelus australis	GCA_002236955	NKXL01223514	51021...123205	Likely
Arthropoda	Dryococelus australis	GCA_002236955	NKXL01228533	70356...171126	Likely
Arthropoda	Dryococelus australis	GCA_002236955	NKXL01251398	1...9823	Likely
Arthropoda	Dryococelus australis	GCA_002236955	NKXL01291581	1...1792	Likely
Arthropoda	Dryococelus australis	GCA_002236955	NKXL01306263	1...1934	Likely
Arthropoda	Dryococelus australis	GCA_002236955	NKXL01313602	1...2813	Inconclusive	Inconclusive (short scaffold, few hits)
Arthropoda	Dryococelus australis	GCA_002236955	NKXL01314166	1...2761	Likely
Arthropoda	Dryococelus australis	GCA_002236955	NKXL01315784	1...5209	Likely
Arthropoda	Dryococelus australis	GCA_002236955	NKXL01329604	130953...194574	Likely
Arthropoda	Ephemera danica	GCA_000507165	KZ497563	435414...484619	Likely	Likely
Arthropoda	Ephemera danica	GCA_000507165	KZ497564	2311810...2371920	Inconclusive	Likely
Arthropoda	Ephemera danica	GCA_000507165	KZ500678	1...4059	Inconclusive	Inconclusive (short scaffold, no hits)
Arthropoda	Eutreta diana	GCA_001015115	JXPB01001639	1...45627	Likely
Arthropoda	Folsomia candida	GCA_002217175	LNIX01000001	1089412...1139787	Inconclusive	Unlikely
Arthropoda	Folsomia candida	GCA_002217175	LNIX01000002	19506830...19542282	Inconclusive	Unlikely
Arthropoda	Folsomia candida	GCA_002217175	LNIX01000048	672...50999	Unlikely
Arthropoda	Frankliniella occidentalis	GCA_000697945	JMDY02010408	61513...105451	Likely
Arthropoda	Frankliniella occidentalis	GCA_000697945	JMDY02015069	1...10173	Likely
Arthropoda	Frankliniella occidentalis	GCA_000697945	JMDY02019585	1...2248	Likely
Arthropoda	Heliconius elevatus	GCA_900068405	FAUD01221437	1...1692	Likely
Arthropoda	Heliconius elevatus	GCA_900068405	FAUD01282309	1...2224	Likely
Arthropoda	Heliconius elevatus	GCA_900068405	FAUD01284380	1...1092	Likely
Arthropoda	Heliconius elevatus	GCA_900068405	FAUD01348035	1...1276	Likely
Arthropoda	Heliconius hecale	GCA_900068415	FAQF01053497	1...2187	Likely
Arthropoda	Heliconius hecale	GCA_900068415	FAQF01087288	1...2420	Likely
Arthropoda	Heliconius hecale	GCA_900068415	FAQF01126216	1...4398	Likely
Arthropoda	Heliconius hecale	GCA_900068415	FAQF01130499	1...2812	Likely
Arthropoda	Heliconius heurippa	GCA_900068465	FAQG01000900	1...3245	Likely
Arthropoda	Heliconius heurippa	GCA_900068465	FAQG01000981	72790...125445	Likely
Arthropoda	Heliconius heurippa	GCA_900068465	FAQG01001976	1...50862	Likely
Arthropoda	Heliconius heurippa	GCA_900068465	FAQG01004339	1...19697	Likely
Arthropoda	Heliconius heurippa	GCA_900068465	FAQG01005600	1...70748	Likely
Arthropoda	Heliconius heurippa	GCA_900068465	FAQG01087943	1...1116	Inconclusive	Inconclusive (short scaffold, few hits)
Arthropoda	Heliconius heurippa	GCA_900068465	FAQG01127180	1...1666	Likely
Arthropoda	Heliconius heurippa	GCA_900068465	FAQG01144521	1...1472	Likely
Arthropoda	Heliconius heurippa	GCA_900068465	FAQG01164079	1...1546	Likely
Arthropoda	Heliconius heurippa	GCA_900068465	FAQG01209101	1...1031	Likely
Arthropoda	Heliconius heurippa	GCA_900068465	FAQG01227708	1...1336	Likely
Arthropoda	Heliconius melpomene	GCA_001510935	FARO01000243	1...24761	Likely
Arthropoda	Heliconius melpomene	GCA_001510935	FARO01000427	1...16405	Likely
Arthropoda	Heliconius melpomene	GCA_001510935	FARO01000639	1...51997	Likely
Arthropoda	Heliconius melpomene	GCA_001510935	FARO01001002	1...33434	Likely
Arthropoda	Heliconius melpomene	GCA_001510935	FARO01002216	1...23654	Likely
Arthropoda	Heliconius melpomene	GCA_001510935	FARO01003037	1...13854	Likely
Arthropoda	Heliconius melpomene	GCA_001510935	FARO01003312	1...11724	Likely
Arthropoda	Heliconius melpomene	GCA_001510935	FARO01003645	1...4087	Likely
Arthropoda	Heliconius melpomene	GCA_001510935	FARO01004350	1...5546	Likely
Arthropoda	Heliconius melpomene	GCA_001510935	FARO01004364	1...4370	Likely
Arthropoda	Heliconius melpomene	GCA_001510935	FARO01004741	1...20489	Likely
Arthropoda	Heliconius melpomene	GCA_001510935	FARO01004992	1...13106	Likely
Arthropoda	Heliconius melpomene	GCA_001510935	FARO01005550	1...10052	Likely
Arthropoda	Heliconius melpomene	GCA_001510935	FARO01005665	1...7451	Likely
Arthropoda	Heliconius melpomene	GCA_001510935	FARO01006961	1...5532	Likely
Arthropoda	Heliconius melpomene	GCA_001510935	FARO01007779	1...5651	Likely
Arthropoda	Heliconius melpomene	GCA_001510935	FARO01007801	1...2839	Likely
Arthropoda	Heliconius melpomene	GCA_001510935	FARO01010887	1...10957	Likely
Arthropoda	Heliconius melpomene	GCA_001510935	FARO01011954	1...8672	Likely
Arthropoda	Heliconius melpomene	GCA_001510935	FARO01013407	1...2839	Likely
Arthropoda	Heliconius melpomene	GCA_001510935	FARO01014018	1...3890	Likely
Arthropoda	Heliconius melpomene	GCA_001510935	FARO01014298	1...9636	Likely
Arthropoda	Heliconius melpomene	GCA_001510935	FARO01014840	1...8689	Likely
Arthropoda	Heliconius melpomene	GCA_001510935	FARO01015927	1...5535	Likely
Arthropoda	Heliconius melpomene	GCA_001510935	FARO01015931	1...2392	Likely
Arthropoda	Heliconius melpomene	GCA_001510935	FARO01015942	1...11170	Likely
Arthropoda	Heliconius melpomene	GCA_001510935	FARO01016906	1...2491	Likely
Arthropoda	Heliconius melpomene	GCA_001510935	FARO01017697	1...4417	Likely
Arthropoda	Heliconius melpomene	GCA_001510935	FARO01020373	1...4582	Likely
Arthropoda	Heliconius melpomene	GCA_001510935	FARO01020689	1...1837	Likely
Arthropoda	Heliconius melpomene	GCA_001510935	FARO01026844	1...3316	Likely
Arthropoda	Heliconius melpomene	GCA_001510935	FARO01028264	1...6041	Likely
Arthropoda	Heliconius melpomene	GCA_001510935	FARO01028581	1...2945	Likely
Arthropoda	Heliconius melpomene	GCA_001510935	FARO01029794	1...4377	Likely
Arthropoda	Heliconius melpomene	GCA_001510935	FARO01036005	1...6644	Likely
Arthropoda	Heliconius melpomene	GCA_001510935	FARO01047788	1...3096	Likely
Arthropoda	Heliconius melpomene	GCA_001510935	FARO01047897	1...4188	Likely
Arthropoda	Heliconius melpomene	GCA_001510935	FARO01049195	1...3385	Likely
Arthropoda	Heliconius melpomene	GCA_001510935	FARO01050619	1...2189	Likely
Arthropoda	Heliconius melpomene	GCA_001510935	FARO01053132	1...2918	Likely
Arthropoda	Heliconius melpomene	GCA_001510935	FARO01055605	1...1136	Likely
Arthropoda	Heliconius melpomene	GCA_001510935	FARO01056058	1...2073	Likely
Arthropoda	Heliconius melpomene	GCA_001510935	FARO01060430	1...1282	Likely
Arthropoda	Heliconius melpomene	GCA_001510935	FARO01060495	1...2060	Likely
Arthropoda	Heliconius melpomene	GCA_001510935	FARO01060771	1...1563	Likely
Arthropoda	Heliconius melpomene	GCA_001510935	FARO01060844	1...3465	Inconclusive	Likely
Arthropoda	Heliconius melpomene	GCA_001510935	FARO01062083	1...3483	Likely
Arthropoda	Heliconius melpomene	GCA_001510935	FARO01068716	1...2180	Likely
Arthropoda	Heliconius melpomene	GCA_001510935	FARO01071761	1...4265	Likely
Arthropoda	Heliconius melpomene	GCA_001510935	FARO01076848	1...2457	Likely
Arthropoda	Heliconius melpomene	GCA_001510935	FARO01084104	1...2131	Inconclusive	Inconclusive (short scaffold, no hits)
Arthropoda	Heliconius melpomene	GCA_001510935	FARO01087905	1...1287	Likely
Arthropoda	Heliconius melpomene	GCA_001510935	FARO01088922	1...1607	Likely
Arthropoda	Heliconius melpomene	GCA_001510935	FARO01148746	1...1248	Likely
Arthropoda	Heliconius melpomene	GCA_001510935	FARO01057216.1	1…1319		Likely
Arthropoda	Heliconius melpomene	GCA_001510935	FASS01128688.1	1…2138		Likely
Arthropoda	Heliconius numata	GCA_900068705	FASO01167321	1...2150	Likely
Arthropoda	Heliconius pachinus	GCA_900068735	FASS01014600	1...2886	Likely
Arthropoda	Heliconius pachinus	GCA_900068735	FASS01040935	1...2095	Likely
Arthropoda	Heliconius pachinus	GCA_900068735	FASS01069414	1...1769	Likely
Arthropoda	Heliconius pachinus	GCA_900068735	FASS01078741	1...3016	Likely
Arthropoda	Heliconius pachinus	GCA_900068735	FASS01097373	1...5063	Likely
Arthropoda	Heliconius pachinus	GCA_900068735	FASS01108353	1...3140	Likely
Arthropoda	Heliconius pachinus	GCA_900068735	FASS01121440	1...3760	Likely
Arthropoda	Heliconius pachinus	GCA_900068735	FASS01162688	1...4911	Likely
Arthropoda	Heliconius pachinus	GCA_900068735	FASS01224206	1...2529	Inconclusive	Inconclusive (short scaffold, no hits)
Arthropoda	Holacanthella duospinosa	GCA_002738285	NIPM01000041	641476...685477	Unlikely	Unlikely (proteins similar to Folsomia, Aphis and other animals)
Arthropoda	Holacanthella duospinosa	GCA_002738285	NIPM01000061	281941...327007	Inconclusive	Unlikely (proteins similar to Folsomia, Daphnia and other animals)
Arthropoda	Holacanthella duospinosa	GCA_002738285	NIPM01000178	278924...334782	Inconclusive	Unlikely (proteins similar to Folsomia, Orchesella and other animals)
Arthropoda	Holacanthella duospinosa	GCA_002738285	NIPM01000206	230174...276295	Inconclusive	Unlikely (proteins similar to Folsomia, Allacma and other animals)
Arthropoda	Holacanthella duospinosa	GCA_002738285	NIPM01000287	87024...151645	Inconclusive	Unlikely (proteins similar to Folsomia, Allacma and other animals)
Arthropoda	Holacanthella duospinosa	GCA_002738285	NIPM01000499	51011...94567	Likely	Likely (fungus)
Arthropoda	Holacanthella duospinosa	GCA_002738285	NIPM01000586	26791...71908	Inconclusive	Unlikely (proteins similar to Folsomia, Orchesella and other animals)
Arthropoda	Holacanthella duospinosa	GCA_002738285	NIPM01000594	24076...80438	Unlikely	Inconclusive
Arthropoda	Holacanthella duospinosa	GCA_002738285	NIPM01001366	1...21330	Inconclusive	Inconclusive
Arthropoda	Lasius niger	GCA_001045655	LBMM01015910	1...3067	Likely
Arthropoda	Laupala kohalensis	GCA_002313205	NNCF01148784	38950...92329	Likely
Arthropoda	Lepeophtheirus salmonis	GCA_000181255	ADND02000280	15137...58098	Likely
Arthropoda	Lepeophtheirus salmonis	GCA_000181255	ADND02011844	1...24649	Likely
Arthropoda	Lepeophtheirus salmonis	GCA_000181255	ADND02015109	1...24374	Inconclusive	Likely
Arthropoda	Lepeophtheirus salmonis	GCA_000181255	ADND02044234	1...17386	Likely
Arthropoda	Lepeophtheirus salmonis	GCA_000181255	ADND02049763	1...5146	Inconclusive	Likely
Arthropoda	Lepeophtheirus salmonis	GCA_000181255	ADND02078967	1...3750	Likely
Arthropoda	Lepeophtheirus salmonis	GCA_000181255	ADND02079183	1...5783	Likely
Arthropoda	Lepeophtheirus salmonis	GCA_000181255	ADND02087770	1...2750	Likely
Arthropoda	Lepeophtheirus salmonis	GCA_000181255	ADND02094680	1...5132	Likely
Arthropoda	Lepidotrigona ventralis	GCA_002806875	NIPQ01037241	1...1611	Likely
Arthropoda	Mesobuthus martensii	GCA_000484575	AYEL01079796	1...26027	Likely
Arthropoda	Phormia regina	GCA_001735585	MINJ01063736	1...3153	Likely
Arthropoda	Phortica variegata	GCA_001014415	JXPM01004501	47136...78820	Likely
Arthropoda	Rhagoletis zephyria	GCA_001687245	LYWK01082025	1...3175	Likely
Arthropoda	Rhagoletis zephyria	GCA_001687245	LYWK01090038	1...2467	Likely
Arthropoda	Rhagoletis zephyria	GCA_001687245	LYWK01134148	1...1080	Inconclusive	Inconclusive (short scaffold, no hits)
Arthropoda	Rhodnius prolixus	GCA_000181055	KQ034223	822405...887995	Inconclusive	Inconclusive
Arthropoda	Sphyracephala brevicornis	GCA_001015235	JXPL01050970	1...3009	Inconclusive
Arthropoda	Sphyracephala brevicornis	GCA_001015235	JXPL01093919	1...3139	Inconclusive
Arthropoda	Strigamia maritima	GCA_000239455	JH431283	1...31044	Inconclusive	Inconclusive
Arthropoda	Strigamia maritima	GCA_000239455	JH431566	7746...51813	Unlikely	Unlikely (proteins similar to Centruroides, Leptotrombidium and other animals)
Arthropoda	Teleopsis dalmanni	GCA_001017525	JXPO01023569	121427...171915	Likely
Arthropoda	Teleopsis dalmanni	GCA_001017525	JXPO01030103	35638...76475	Likely
Arthropoda	Teleopsis dalmanni	GCA_001017525	JXPO01031071	15877...71631	Likely
Arthropoda	Teleopsis dalmanni	GCA_001017525	JXPO01042938	1...47932	Likely
Arthropoda	Teleopsis dalmanni	GCA_001017525	JXPO01044296	114237...169134	Likely
Arthropoda	Teleopsis dalmanni	GCA_001017525	JXPO01051375	17550...64135	Likely
Arthropoda	Teleopsis dalmanni	GCA_001017525	JXPO01069268	54549...98586	Likely
Arthropoda	Teleopsis dalmanni	GCA_001017525	JXPO01082831	1...42737	Likely
Arthropoda	Teleopsis dalmanni	GCA_001017525	JXPO01082984	1...4414	Inconclusive	Inconclusive (short scaffold, few hits)
Arthropoda	Teleopsis dalmanni	GCA_001017525	JXPO01088196	1...1688	Inconclusive	Inconclusive (short scaffold, few hits)
Arthropoda	Tetranychus urticae	GCA_000239435	HE587309	2345205...2407750	Inconclusive	Unlikely (proteins similar to Panonychus, Limulus and other animals)
Arthropoda	Varroa destructor	GCA_000181155	ADDG02005619.1	1...19291		Likely
Brachiopoda	Phoronis australis	GCA_002633005	NMRA01000155	783055...809642	Unlikely
Brachiopoda	Phoronis australis	GCA_002633005	NMRA01000197	82574...135048	Unlikely
Brachiopoda	Phoronis australis	GCA_002633005	NMRA01000397	321308...375711	Unlikely
Brachiopoda	Phoronis australis	GCA_002633005	NMRA01000049	729343...825906	Unlikely
Brachiopoda	Phoronis australis	GCA_002633005	NMRA01000589	175807...231622	Unlikely	Unlikely (proteins similar to Nematostella, Haliotis and other animals)
Brachiopoda	Phoronis australis	GCA_002633005	NMRA01000080	1...50615	Unlikely
Brachiopoda	Phoronis australis	GCA_002633005	NMRA01000080	51539...105188	Unlikely
Chordata	Branchiostoma belcheri	GCA_001625305	KV411508	313556...361931	Unlikely	Unlikely (proteins similar to Owenia and Aplysia among other animals)
Chordata	Branchiostoma belcheri	GCA_001625305	KV412134	331659...378111	Unlikely
Chordata	Branchiostoma belcheri	GCA_001625405	KV414541	230212...278629	Unlikely
Chordata	Branchiostoma belcheri	GCA_001625405	KV415923	1...37929	Unlikely	Unlikely (proteins similar to Patiria and Saccoglossus among other animals)
Chordata	Branchiostoma belcheri	GCA_900128855	FQTN01001828	305466...353841	Unlikely
Chordata	Branchiostoma floridae	GCA_000003815	GG666456	7449882...7494903	Inconclusive	Unlikely (proteins similar to other Branchiostoma species, Takifugu and other animals)	New assembly on chromosome level available. Possibly present on chromosome 1 (identity < 100%).
Chordata	Branchiostoma floridae	GCA_000003815	GG666566	4231962...4280550	Inconclusive	Unlikely (proteins similar to other Branchiostoma species, Silurus and other animals)	New assembly on chromosome level available. Present on chromosome 1.
Chordata	Branchiostoma floridae	GCA_000003815	GG666566	4309033...4352941	Inconclusive	Unlikely (proteins similar to other Branchiostoma species, Silurus and other animals)	New assembly on chromosome level available. Present on chromosome 1.
Chordata	Branchiostoma floridae	GCA_000003815	GG666663	637020...680577	Unlikely		New assembly on chromosome level available. Present on chromosome 1.
Chordata	Capreolus capreolus	GCA_000751575	CCMK010048477	1...12934	Likely
Chordata	Capreolus capreolus	GCA_000751575	CCMK010069712	1...3302	Likely
Chordata	Capreolus capreolus	GCA_000751575	CCMK010183882	1...3906	Likely
Chordata	Capreolus capreolus	GCA_000751575	CCMK010196904	1...30502	Likely
Chordata	Capreolus capreolus	GCA_000751575	CCMK010203706	1...6839	Likely
Chordata	Capreolus capreolus	GCA_000751575	CCMK010205030	1...4106	Likely
Chordata	Capreolus capreolus	GCA_000751575	CCMK010211905	1...7991	Likely
Chordata	Capreolus capreolus	GCA_000751575	CCMK010212374	1...3844	Likely
Chordata	Capreolus capreolus	GCA_000751575	CCMK010212862	4251...46317	Likely
Chordata	Capreolus capreolus	GCA_000751575	CCMK010235009	1...2640	Likely
Chordata	Capreolus capreolus	GCA_000751575	CCMK010280033	1...1699	Likely
Chordata	Capreolus capreolus	GCA_000751575	CCMK010305846	1...3197	Likely
Chordata	Capreolus capreolus	GCA_000751575	CCMK010310683	1...2968	Likely
Chordata	Capreolus capreolus	GCA_000751575	CCMK010315616	1...5496	Likely
Chordata	Capreolus capreolus	GCA_000751575	CCMK010325242	1...3015	Likely
Chordata	Capreolus capreolus	GCA_000751575	CCMK010325552	1...1630	Likely
Chordata	Capreolus capreolus	GCA_000751575	CCMK013041360	1...1023	Likely
Chordata	Capreolus capreolus	GCA_000751575	CCMK013053941	1...1213	Likely
Chordata	Capreolus capreolus	GCA_000751575	CCMK013055115	1...1234	Likely
Chordata	Capreolus capreolus	GCA_000751575	CCMK013056472	1...1260	Likely
Chordata	Capreolus capreolus	GCA_000751575	CCMK013060014	1...1333	Likely
Chordata	Capreolus capreolus	GCA_000751575	CCMK013061003	1...1354	Likely
Chordata	Capreolus capreolus	GCA_000751575	CCMK013063876	1...1424	Likely
Chordata	Capreolus capreolus	GCA_000751575	CCMK013073241	1...1732	Likely
Chordata	Capreolus capreolus	GCA_000751575	CCMK013073801	1...1756	Likely
Chordata	Capreolus capreolus	GCA_000751575	CCMK013075714	1...1852	Likely
Chordata	Capreolus capreolus	GCA_000751575	CCMK013075790	1...1856	Likely
Chordata	Capreolus capreolus	GCA_000751575	CCMK013079424	1...2121	Likely
Chordata	Capreolus capreolus	GCA_000751575	CCMK013081732	1...2398	Likely
Chordata	Capreolus capreolus	GCA_000751575	CCMK013083993	1...2834	Likely
Chordata	Capreolus capreolus	GCA_000751575	CCMK013084316	1...2919	Likely
Chordata	Capreolus capreolus	GCA_000751575	CCMK013085200	1...3234	Likely
Chordata	Capreolus capreolus	GCA_000751575	CCMK013085515	1...3382	Likely
Chordata	Capreolus capreolus	GCA_000751575	CCMK013085814	1...3561	Likely
Chordata	Capreolus capreolus	GCA_000751575	CCMK013086223	1...3800	Likely
Chordata	Capreolus capreolus	GCA_000751575	CCMK013086555	1...4062	Likely
Chordata	Capreolus capreolus	GCA_000751575	CCMK013086589	1...4096	Likely
Chordata	Capreolus capreolus	GCA_000751575	CCMK013087161	1...4724	Likely
Chordata	Capreolus capreolus	GCA_000751575	CCMK013087284	1...4919	Likely
Chordata	Capreolus capreolus	GCA_000751575	CCMK013087338	1...4996	Likely
Chordata	Capreolus capreolus	GCA_000751575	CCMK013087611	1...5522	Likely
Chordata	Capreolus capreolus	GCA_000751575	CCMK013087728	1...5820	Likely
Chordata	Capreolus capreolus	GCA_000751575	CCMK013087883	1...6257	Likely
Chordata	Capreolus capreolus	GCA_000751575	CCMK013088325	1...9245	Likely
Chordata	Capreolus capreolus	GCA_000751575	CCMK013088360	1...10018	Likely
Chordata	Capreolus capreolus	GCA_000751575	CCMK013088410	1...11339	Likely
Chordata	Capreolus capreolus	GCA_000751575	CCMK013088448	1...13162	Likely
Chordata	Capreolus capreolus	GCA_000751575	CCMK013088454	1...13332	Likely
Chordata	Lipotes vexillifer	GCA_000442215	AUPI01003716	1...3548	Likely
Chordata	Lipotes vexillifer	GCA_000442215	KE558215	1...3196	Likely
Chordata	Lipotes vexillifer	GCA_000442215	AUPI01039776	1...1129	Likely
Chordata	Lipotes vexillifer	GCA_000442215	KE559970	1...2047	Likely
Chordata	Mus musculus	GCA_001624675	LVXS01063988	1...2070	Likely
Chordata	Pantholops hodgsonii	GCA_000400835	KE115540	229814...281807	Likely
Chordata	Pantholops hodgsonii	GCA_000400835	KE118308	1...9261	Likely
Chordata	Pantholops hodgsonii	GCA_000400835	KE118971	1...51445	Likely
Chordata	Pteronotus parnellii	GCA_000465405	AWGZ01212116	1...4282	Likely
Chordata	Pteronotus parnellii	GCA_000465405	AWGZ01364664	1...10588	Likely
Chordata	Pteronotus parnellii	GCA_000465405	AWGZ01368050	1...10141	Likely
Chordata	Pteronotus parnellii	GCA_000465405	AWGZ01377556	1...3384	Likely
Chordata	Pteronotus parnellii	GCA_000465405	KE914686	1...7096	Likely
Chordata	Pteronotus parnellii	GCA_000465405	AWGZ01391154	1...5349	Likely
Chordata	Pteronotus parnellii	GCA_000465405	AWGZ01392074	1...3052	Likely
Chordata	Pteronotus parnellii	GCA_000465405	AWGZ01396363	1...7690	Inconclusive	Likely (Probably a Stenotrophomonas species)
Chordata	Pteronotus parnellii	GCA_000465405	AWGZ01403661	1...7069	Likely
Chordata	Pteronotus parnellii	GCA_000465405	AWGZ01407621	1...7920	Likely
Chordata	Pteronotus parnellii	GCA_000465405	AWGZ01419595	1...1407	Likely
Chordata	Pteronotus parnellii	GCA_000465405	AWGZ01425904	1...1967	Likely
Chordata	Pteronotus parnellii	GCA_000465405	AWGZ01426691	1...2061	Likely
Chordata	Pteronotus parnellii	GCA_000465405	AWGZ01430348	1...2605	Inconclusive	Inconclusive (short scaffold, no hits)
Chordata	Pteronotus parnellii	GCA_000465405	AWGZ01431807	1...2874	Likely
Chordata	Pteronotus parnellii	GCA_000465405	AWGZ01432953	1...3147	Likely
Chordata	Pteronotus parnellii	GCA_000465405	AWGZ01434821	1...3705	Likely
Chordata	Pteronotus parnellii	GCA_000465405	AWGZ01434963	1...3759	Likely
Chordata	Pteronotus parnellii	GCA_000465405	AWGZ01439989	1...6766	Likely
Chordata	Pteronotus parnellii	GCA_000465405	AWGZ01440107	1...6882	Likely
Chordata	Pteronotus parnellii	GCA_000465405	AWGZ01441371	1...8875	Likely
Chordata	Pygocentrus nattereri	GCA_001682695	MAUM01046535	1...2347	Likely
Chordata	Pygocentrus nattereri	GCA_001682695	MAUM01047019	1...2152	Likely
Chordata	Pygocentrus nattereri	GCA_001682695	MAUM01047630	1...1977	Likely
Chordata	Pygocentrus nattereri	GCA_001682695	MAUM01052569	1...1296	Likely
Chordata	Sus scrofa	GCA_000325925	KQ002354	1...2498	Inconclusive	Likely (probably a Pseudomonas species)
Chordata	Sus scrofa	GCA_000325925	KQ002440	1...16581	Inconclusive	Likely (probably a Pseudomonas species)
Chordata	Sus scrofa	GCA_000325925	KQ002577	1...4448	Inconclusive	Likely (probably a Pseudomonas species)
Chordata	Sus scrofa	GCA_000325925	AJKK01161537	1...1918	Likely
Chordata	Sus scrofa	GCA_000325925	KQ002749	1...1861	Inconclusive	Likely (probably a Pseudomonas species)
Chordata	Sus scrofa	GCA_000325925	AJKK01117700	1...2658	Likely
Chordata	Sus scrofa	GCA_000325925	AJKK01117897	1...1543	Likely
Chordata	Sus scrofa	GCA_000325925	KQ002845	1...4486	Inconclusive	Likely (probably a Pseudomonas species)
Chordata	Sus scrofa	GCA_000325925	AJKK01118632	1...2567	Likely
Chordata	Sus scrofa	GCA_000325925	AJKK01173200	1...2326	Likely
Chordata	Sus scrofa	GCA_000325925	AJKK01119587	1...1185	Likely
Chordata	Sus scrofa	GCA_000325925	AJKK01119622	1...2874	Likely
Chordata	Sus scrofa	GCA_000325925	KQ003366	1...3540	Inconclusive	Likely (probably a Pseudomonas species)
Chordata	Sus scrofa	GCA_000325925	AJKK01121962	1...1375	Likely
Chordata	Tragelaphus strepsiceros	GCA_900215825	OBLE01000015	1...14012	Likely
Chordata	Tragelaphus strepsiceros	GCA_900215825	OBLE01000047	1...9370	Inconclusive	Removed from GenBank
Cnidaria	Cassiopea xamachana	GCA_900291935	OLMO01002961	1...12918	Inconclusive	Likely
Cnidaria	Cassiopea xamachana	GCA_900291935	OLMO01023197	1...1332	Inconclusive	Inconclusive (short scaffold, no hits)
Cnidaria	Hydra vulgaris	GCA_000219015	EQ259186	26279...78591	Likely
Cnidaria	Hydra vulgaris	GCA_000219015	EQ241659	25842...52941	Inconclusive	Inconclusive
Cnidaria	Hydra vulgaris	GCA_000219015	ABRM01004787	3917...31016	Inconclusive	Likely
Cnidaria	Hydra vulgaris	GCA_000219015	ABRM01001197	1...36905	Likely
Cnidaria	Thelohanellus kitauei	GCA_000827895	JWZT01005566	1...20545	Likely
Echinodermata	Ophiothrix spiculata	GCA_000969725	JXSR01S012124	10345...43817	Inconclusive	Unlikely (proteins with hits against Actinia and Paramuricea among others)
Echinodermata	Ophiothrix spiculata	GCA_000969725	JXSR01S071492	1...8630	Inconclusive	Unlikely (protein with hits against Patiria and Lottia among others)
Echinodermata	Ophiothrix spiculata	GCA_000969725	JXSR01S040089	1...19292	Unlikely	Unlikely (proteins with hits against Marthasterias and Paramuricea among others)
Echinodermata	Patiria miniata	GCA_000285935	JH771147	13282...45031	Unlikely	Unlikely (proteins with hits against Acanthaster, Lottia and other animals)
Echinodermata	Patiria miniata	GCA_000285935	JH771927	1...33635	Unlikely
Echinodermata	Patiriella regularis	GCA_900067625	CYSQ013006309	1...3833	Inconclusive	Unlikely (protein with hits against Patiria and Actinia among others)
Echinodermata	Strongylocentrotus purpuratus	GCA_000002235	AAGJ05034988	1...1906	Likely
Mollusca	Bankia setacea	GCA_001922985	MRUH01000167	1...23202	Likely	This is Teredinibacter waterburyi
Mollusca	Bankia setacea	GCA_001922985	MRUH01000026	13390...56015	Likely	This is Teredinibacter waterburyi
Mollusca	Bankia setacea	GCA_001922985	MRUH01000007	259...44311	Likely	This is Teredinibacter waterburyi
Mollusca	Lottia gigantea	GCA_000327385	KB201334	1...43027	Unlikely	Unlikely (proteins similar to Haliotis and Actinia among other animals)
Mollusca	Lottia gigantea	GCA_000327385	KB201334	132142...183849	Unlikely	Unlikely (proteins similar to Haliotis and Actinia among other animals)
Mollusca	Modiolus philippinarum	GCA_002080025	MJUU01031291	1...70034	Unlikely
Mollusca	Modiolus philippinarum	GCA_002080025	MJUU01034829	2773...78971	Unlikely	Unlikely (proteins similar to Patella and Actinia among other animals)
Mollusca	Modiolus philippinarum	GCA_002080025	MJUU01046669	1...27506	Unlikely
Mollusca	Modiolus philippinarum	GCA_002080025	MJUU01020769	12795...55978	Inconclusive	Unlikely (proteins similar to Lottia and Actinia among other animals)
Mollusca	Modiolus philippinarum	GCA_002080025	MJUU01055698	1...29986	Inconclusive	Unlikely (proteins similar to Mytilus and Actinia among other animals)
Nematoda	Ancylostoma ceylanicum	GCA_000402015	KE125003	242085...296574	Unlikely
Nematoda	Ancylostoma ceylanicum	GCA_000402015	KE125962	1...33956	Unlikely
Nematoda	Ancylostoma ceylanicum	GCA_000688135	JARK01000391	6820...56996	Unlikely
Nematoda	Ancylostoma ceylanicum	GCA_000688135	JARK01001624	1...52525	Unlikely
Nematoda	Ancylostoma duodenale	GCA_000816745	KN726235	1...35874	Unlikely
Nematoda	Ancylostoma duodenale	GCA_000816745	KN726704	1...37682	Unlikely
Nematoda	Ancylostoma duodenale	GCA_000816745	KN768531	1...6635	Inconclusive
Nematoda	Angiostrongylus cantonensis	GCA_000950995	LK946600	1...37305	Unlikely
Nematoda	Angiostrongylus cantonensis	GCA_001884285	JRZF01000657	1...43396	Unlikely
Nematoda	Angiostrongylus cantonensis	GCA_001884285	JRZF01012578	1...17252	Unlikely
Nematoda	Angiostrongylus costaricensis	GCA_000951015	LK939203	129946...189256	Unlikely
Nematoda	Angiostrongylus costaricensis	GCA_000951015	LK939924	66761...104894	Unlikely
Nematoda	Anisakis simplex	GCA_000951095	LL319379	9765...68576	Unlikely
Nematoda	Anisakis simplex	GCA_000951095	LL321404	1...8258	Inconclusive
Nematoda	Ascaris lumbricoides	GCA_000951055	LK872194	1...39158	Unlikely
Nematoda	Ascaris lumbricoides	GCA_000951055	LK876876	1...12683	Unlikely
Nematoda	Ascaris lumbricoides	GCA_000951055	LK880346	1...4597	Unlikely
Nematoda	Ascaris lumbricoides	GCA_000951055	LK882067	1...2680	Unlikely
Nematoda	Ascaris lumbricoides	GCA_000951055	LK872447	69770...94246	Unlikely
Nematoda	Ascaris suum	GCA_000187025	AEUI03000004	7241608...7304467	Inconclusive
Nematoda	Ascaris suum	GCA_000187025	AEUI03000028	2190804...2243116	Inconclusive
Nematoda	Ascaris suum	GCA_000298755	JH879022	181058...243473	Unlikely
Nematoda	Ascaris suum	GCA_000298755	JH879652	42947...80070	Unlikely
Nematoda	Ascaris suum	GCA_000331935	ANBK02000003	7225722...7288080	Inconclusive
Nematoda	Ascaris suum	GCA_000331935	ANBK02000028	1188813...1242588	Inconclusive
Nematoda	Brugia malayi	GCA_000002995	LN856998	1442397...1494402	Inconclusive
Nematoda	Brugia malayi	GCA_000002995	LN856625	11070...72564	Unlikely
Nematoda	Brugia pahangi	GCA_000951115	LK964252	1...50963	Unlikely
Nematoda	Brugia pahangi	GCA_000951115	LK965335	1...8573	Unlikely
Nematoda	Brugia pahangi	GCA_001280985	JRWH01000011	502...42470	Unlikely
Nematoda	Brugia pahangi	GCA_001280985	JRWH01001449	57311...108218	Unlikely
Nematoda	Brugia timori	GCA_000950975	LK903794	1...17820	Unlikely
Nematoda	Brugia timori	GCA_000950975	LK910147	1...2914	Unlikely
Nematoda	Bursaphelenchus xylophilus	GCA_000231135	CADV01007100	28469...77110	Unlikely
Nematoda	Bursaphelenchus xylophilus	GCA_000231135	CADV01009957	147235...197430	Unlikely
Nematoda	Caenorhabditis angaria	GCA_000165025	GL521460	1...17774	Unlikely
Nematoda	Caenorhabditis angaria	GCA_000165025	GL529453	1...24476	Unlikely
Nematoda	Caenorhabditis brenneri	GCA_000143925	GL379786	3695845...3746557	Inconclusive
Nematoda	Caenorhabditis brenneri	GCA_000143925	GL380099	6366...50977	Unlikely
Nematoda	Caenorhabditis briggsae	GCA_000004555	FR847114	6137247...6184928	Inconclusive
Nematoda	Caenorhabditis briggsae	GCA_000004555	FR847123	10760602...10811251	Inconclusive
Nematoda	Caenorhabditis elegans	GCA_000002985	BX284603	11516421...11564528	Inconclusive
Nematoda	Caenorhabditis elegans	GCA_000002985	BX284606	5409714...5460831	Inconclusive
Nematoda	Caenorhabditis elegans	GCA_000939815	LK927585	2627...53744	Unlikely
Nematoda	Caenorhabditis elegans	GCA_000939815	LK928600	1...21851	Unlikely
Nematoda	Caenorhabditis elegans	GCA_000975215	CM003208	11364679...11412786	Inconclusive
Nematoda	Caenorhabditis elegans	GCA_000975215	CM003211	5276692...5327809	Inconclusive
Nematoda	Caenorhabditis elegans	GCA_001483305	LNZE02000003	6630553...6678350	Inconclusive
Nematoda	Caenorhabditis elegans	GCA_001483305	LNZE02000006	14047408...14098378	Inconclusive
Nematoda	Caenorhabditis elegans	GCA_900160655	FUEF01000144	5331...56448	Unlikely
Nematoda	Caenorhabditis elegans	GCA_900160655	FUEF01000961	1...27282	Unlikely
Nematoda	Caenorhabditis japonica	GCA_000147155	GL467401	1...13482	Inconclusive
Nematoda	Caenorhabditis japonica	GCA_000147155	GL475342	545833...596512	Unlikely
Nematoda	Caenorhabditis latens	GCA_002259235	NIPN01000001	2457222...2507916	Inconclusive
Nematoda	Caenorhabditis latens	GCA_002259235	NIPN01000173	3206...51295	Unlikely
Nematoda	Caenorhabditis nigoni	GCA_001643685	LWKT01000006	6167308...6215105	Inconclusive
Nematoda	Caenorhabditis nigoni	GCA_001643685	LWKT01000005	12365977...12416947	Inconclusive
Nematoda	Caenorhabditis nigoni	GCA_002742825	CM008511	6868191...6915988	Inconclusive
Nematoda	Caenorhabditis nigoni	GCA_002742825	CM008514	11415741...11466711	Inconclusive
Nematoda	Caenorhabditis remanei	GCA_000149515	DS268447	339705...388013	Unlikely
Nematoda	Caenorhabditis remanei	GCA_000149515	DS268407	2277600...2328324	Inconclusive
Nematoda	Caenorhabditis remanei	GCA_001643735	LFJK02000005	11534547...11585271	Inconclusive
Nematoda	Caenorhabditis remanei	GCA_001643735	LFJK02001113	177058...225366	Unlikely
Nematoda	Caenorhabditis remanei	GCA_002259225	NMWX01000001	5490882...5541606	Inconclusive
Nematoda	Caenorhabditis remanei	GCA_002259225	NMWX01000196	462554...510862	Inconclusive
Nematoda	Caenorhabditis sp. 34 TK-2017	GCA_003052745	AP018153	5823889...5872299	Inconclusive
Nematoda	Caenorhabditis sp. 34 TK-2017	GCA_003052745	AP018156	15888472...15939145	Unlikely
Nematoda	Caenorhabditis tropicalis	GCA_000186765	GL637460	61114...93511	Unlikely
Nematoda	Caenorhabditis tropicalis	GCA_000186765	GL637598	1113245...1163855	Unlikely
Nematoda	Cylicostephanus goldi	GCA_000951155	LL363082	1...3739	Inconclusive
Nematoda	Cylicostephanus goldi	GCA_000951155	LL363640	1...3500	Inconclusive
Nematoda	Dictyocaulus viviparus	GCA_000816705	KN716249	113661...172941	Unlikely
Nematoda	Dictyocaulus viviparus	GCA_000816705	KN716263	16774...69496	Unlikely
Nematoda	Diploscapter coronatus	GCA_002207785	DF939006	876782...925107	Unlikely
Nematoda	Diploscapter coronatus	GCA_002207785	DF939054	100659...149943	Unlikely
Nematoda	Diploscapter coronatus	GCA_002207785	DF939102	844878...893931	Inconclusive
Nematoda	Diploscapter coronatus	GCA_002207785	DF939105	265309...313636	Inconclusive
Nematoda	Diploscapter pachys	GCA_002287525	LIAE01008621	1...3904	Likely
Nematoda	Diploscapter pachys	GCA_002287525	LIAE01008718	1...3803	Likely
Nematoda	Diploscapter pachys	GCA_002287525	LIAE01009089	1...9952	Likely
Nematoda	Diploscapter pachys	GCA_002287525	LIAE01009198	1...2963	Likely
Nematoda	Diploscapter pachys	GCA_002287525	LIAE01009571	1...2582	Likely
Nematoda	Diploscapter pachys	GCA_002287525	LIAE01006431	82372...130631	Unlikely
Nematoda	Diploscapter pachys	GCA_002287525	LIAE01006432	72294...120568	Unlikely
Nematoda	Diploscapter pachys	GCA_002287525	LIAE01010472	119819...154045	Unlikely
Nematoda	Diploscapter pachys	GCA_002287525	LIAE01010573	3632...39009	Inconclusive
Nematoda	Dirofilaria immitis	GCA_001077395	CAWD010001135	1...21921	Unlikely
Nematoda	Ditylenchus destructor	GCA_001579705	LSTP01000232	1...58037	Inconclusive
Nematoda	Ditylenchus destructor	GCA_001579705	LSTP01000345	2920...32831	Inconclusive
Nematoda	Dracunculus medinensis	GCA_000946415	LK978189	3564127...3615556	Inconclusive
Nematoda	Dracunculus medinensis	GCA_000946415	LK978215	395655...454377	Inconclusive
Nematoda	Elaeophora elaphi	GCA_000951195	LL710428	17806...62864	Unlikely
Nematoda	Elaeophora elaphi	GCA_000951195	LL711204	1...24356	Unlikely
Nematoda	Enterobius vermicularis	GCA_000951215	LM413639	1...46912	Unlikely
Nematoda	Enterobius vermicularis	GCA_000951215	LM413640	18471...68725	Inconclusive
Nematoda	Gongylonema pulchrum	GCA_000951235	LL748848	1...22489	Inconclusive
Nematoda	Gongylonema pulchrum	GCA_000951235	LL750576	1...13506	Inconclusive
Nematoda	Haemonchus contortus	GCA_000442195	KE553158	25596...63843	Inconclusive
Nematoda	Haemonchus contortus	GCA_000442195	KE556473	1...36759	Inconclusive
Nematoda	Haemonchus contortus	GCA_000469685	HF957929	1...46071	Inconclusive
Nematoda	Haemonchus contortus	GCA_000469685	HF958831	28757...68040	Inconclusive
Nematoda	Haemonchus contortus	GCA_000469685	HF965797	82587...142340	Inconclusive
Nematoda	Haemonchus placei	GCA_000951295	LM585163	1...35312	Inconclusive
Nematoda	Haemonchus placei	GCA_000951295	LM585630	1...30975	Inconclusive
Nematoda	Heligmosomoides polygyrus	GCA_000950495	LL189293	1...31158	Inconclusive
Nematoda	Heligmosomoides polygyrus	GCA_000950495	LL195042	1...25235	Inconclusive
Nematoda	Heligmosomoides polygyrus	GCA_000950495	LL203650	1...9162	Inconclusive
Nematoda	Heligmosomoides polygyrus	GCA_900096555	FMJQ01001373	1...48293	Inconclusive
Nematoda	Heligmosomoides polygyrus	GCA_900096555	FMJQ01002299	1...44707	Inconclusive
Nematoda	Heligmosomoides polygyrus	GCA_900096555	FMJQ01007408	1...6760	Inconclusive
Nematoda	Heterorhabditis bacteriophora	GCA_000223415	GL996197	1...32005	Unlikely
Nematoda	Heterorhabditis bacteriophora	GCA_000223415	GL996385	136238...196999	Unlikely
Nematoda	Loa loa	GCA_000183805	JH712070	885608...937406	Inconclusive
Nematoda	Loa loa	GCA_000183805	JH712158	61602...115185	Inconclusive
Nematoda	Loa loa	GCA_000733445	JPEI01001130	802874...853647	Unlikely
Nematoda	Loa loa	GCA_000733445	JPEI01000994	1...39337	Unlikely
Nematoda	Necator americanus	GCA_000507365	KI658372	1...11655	Unlikely
Nematoda	Nippostrongylus brasiliensis	GCA_000951335	LM433979	35621...79221	Unlikely
Nematoda	Nippostrongylus brasiliensis	GCA_000951335	LM438904	1...12794	Inconclusive
Nematoda	Nippostrongylus brasiliensis	GCA_900200055	FZSS01000422	192136...243210	Inconclusive
Nematoda	Nippostrongylus brasiliensis	GCA_900200055	FZSS01000341	103209...156792	Unlikely
Nematoda	Oesophagostomum dentatum	GCA_000797555	KN549203	681998...737111	Unlikely
Nematoda	Oesophagostomum dentatum	GCA_000797555	KN549359	28669...88931	Unlikely
Nematoda	Onchocerca flexuosa	GCA_000951355	LM537715	1...21160	Unlikely
Nematoda	Onchocerca flexuosa	GCA_002249935	KZ270018	315313...367516	Unlikely
Nematoda	Onchocerca ochengi	GCA_000950515	FJNM01000205	248...51417	Unlikely
Nematoda	Onchocerca ochengi	GCA_000950515	FJNM01000324	1...40543	Unlikely
Nematoda	Onchocerca ochengi	GCA_001077375	CAWC010000238	1...45774	Unlikely
Nematoda	Onchocerca ochengi	GCA_001077375	CAWC010000409	1...42174	Unlikely
Nematoda	Onchocerca volvulus	GCA_000499405	HG738137	13384182...13445523	Inconclusive
Nematoda	Onchocerca volvulus	GCA_000499405	HG738138	21664392...21716601	Inconclusive
Nematoda	Oscheius sp. MCB	GCA_000934875	JYHL01008087	1...6784	Likely
Nematoda	Oscheius sp. TEL-2014	GCA_001513535	LNBV01000972	1...7026	Unlikely
Nematoda	Oscheius sp. TEL-2014	GCA_001513535	LNBV01006150	1...8485	Inconclusive
Nematoda	Oscheius sp. TEL-2014	GCA_001513535	LNBV01007004	1...10711	Inconclusive
Nematoda	Oscheius sp. TEL-2014	GCA_001630785	LTAH01002017	1...10726	Inconclusive
Nematoda	Oscheius tipulae	GCA_900184235	FXWY01000025	645212...695908	Unlikely
Nematoda	Oscheius tipulae	GCA_900184235	FXWY01000002	2671715...2721764	Inconclusive
Nematoda	Panagrellus redivivus	GCA_000341325	KB455493	1...34431	Unlikely
Nematoda	Panagrellus redivivus	GCA_000341325	KB455573	182301...234372	Unlikely
Nematoda	Parascaris equorum	GCA_000951375	LM464115	1...15023	Unlikely
Nematoda	Parascaris equorum	GCA_000951375	LM469210	1...6691	Unlikely
Nematoda	Parascaris univalens	GCA_002259205	NJFU01000053	405302...467693	Unlikely
Nematoda	Parascaris univalens	GCA_002259205	NJFU01000105	27611...80768	Unlikely
Nematoda	Parascaris univalens	GCA_002259215	NINM01000055	372792...435117	Unlikely
Nematoda	Parascaris univalens	GCA_002259215	NINM01000106	27611...80768	Unlikely
Nematoda	Parastrongyloides trichosuri	GCA_000941615	LM523256	9176...37895	Likely
Nematoda	Parastrongyloides trichosuri	GCA_000941615	LM523816	1...2865	Likely
Nematoda	Parastrongyloides trichosuri	GCA_000941615	LM523169	513572...563828	Unlikely
Nematoda	Parastrongyloides trichosuri	GCA_000941615	LM523174	151200...206529	Unlikely
Nematoda	Plectus sambesii	GCA_002796945	NIUQ01000005	18921...98676	Unlikely
Nematoda	Plectus sambesii	GCA_002796945	NIUQ01000981	3964...36984	Unlikely
Nematoda	Plectus sambesii	GCA_002796945	NIUQ01004026	1...15129	Inconclusive
Nematoda	Plectus sambesii	GCA_002796945	NIUQ01004504	1...13583	Inconclusive
Nematoda	Plectus sambesii	GCA_002796945	NIUQ01008328	1...5370	Inconclusive
Nematoda	Plectus sambesii	GCA_002796945	NIUQ01009182	1...4321	Inconclusive
Nematoda	Pristionchus pacificus	GCA_000180635	ABKE03000050.1	1221008...1266211		Unlikely (proteins similar to Toxocara, Ancylostoma and other nematodes)
Nematoda	Pristionchus pacificus	GCA_000180635	ABKE03000107.1	783417...853191		Unlikely (proteins similar to Toxocara, Ancylostoma and other nematodes)
Nematoda	Rhabditophanes sp. KR3021	GCA_000944355	LK995546	3221910...3271872	Unlikely
Nematoda	Rhabditophanes sp. KR3021	GCA_000944355	LK995643	1...60768	Unlikely
Nematoda	Setaria digitata	GCA_900083525	FKYE01000078	24645...76743	Unlikely
Nematoda	Setaria digitata	GCA_900083525	FKYE01000959	1...23607	Unlikely
Nematoda	Setaria digitata	GCA_900083525	FKYE01006136	1...2721	Unlikely
Nematoda	Steinernema carpocapsae	GCA_000757645	KN151711	197031...255865		Unlikely (proteins similar to Toxocara, Caenorhabditis and other nematodes)
Nematoda	Steinernema carpocapsae	GCA_000757645	KN151739	82299...134305		Unlikely (proteins similar to Toxocara, Ancylostoma and other nematodes)
Nematoda	Steinernema feltiae	GCA_000757705	KN163914	1...15166	Inconclusive
Nematoda	Steinernema feltiae	GCA_000757705	KN164908	2651...48973	Inconclusive
Nematoda	Steinernema glaseri	GCA_000757755	KN168751	1...1597	Likely
Nematoda	Steinernema glaseri	GCA_000757755	KN172700	1...47602	Unlikely
Nematoda	Steinernema glaseri	GCA_000757755	KN172139	70281...122248	Unlikely
Nematoda	Steinernema monticolum	GCA_000505645	KI643430	1...29933	Inconclusive
Nematoda	Steinernema monticolum	GCA_000505645	KI645765	1...4411	Unlikely
Nematoda	Steinernema monticolum	GCA_000505645	KI647748	1...1338	Likely
Nematoda	Steinernema monticolum	GCA_000505645	KI648213	1...1947	Likely
Nematoda	Steinernema monticolum	GCA_000505645	KI649683	1...5319	Likely
Nematoda	Steinernema monticolum	GCA_000505645	KI647318	1...13149	Inconclusive
Nematoda	Steinernema scapterisci	GCA_000757745	KN166902	1...46965	Likely
Nematoda	Steinernema scapterisci	GCA_000757745	AZBW01011067	1...24715	Likely
Nematoda	Steinernema scapterisci	GCA_000757745	AZBW01014999	1...51608	Likely
Nematoda	Steinernema scapterisci	GCA_000757745	AZBW01017455	1...17270	Likely
Nematoda	Steinernema scapterisci	GCA_000757745	AZBW01017712	1...25582	Likely
Nematoda	Steinernema scapterisci	GCA_000757745	AZBW01018135	1...37225	Likely
Nematoda	Steinernema scapterisci	GCA_000757745	AZBW01018143	7482...36879	Likely
Nematoda	Steinernema scapterisci	GCA_000757745	AZBW01018166	1...5967	Likely
Nematoda	Steinernema scapterisci	GCA_000757745	AZBW01018174	1...9721	Likely
Nematoda	Steinernema scapterisci	GCA_000757745	AZBW01018198	1...9290	Likely
Nematoda	Steinernema scapterisci	GCA_000757745	AZBW01018233	1...10828	Likely
Nematoda	Steinernema scapterisci	GCA_000757745	AZBW01018236	1...15094	Likely
Nematoda	Steinernema scapterisci	GCA_000757745	AZBW01000001	1...35933	Inconclusive
Nematoda	Strongyloides papillosus	GCA_000936265	LM525570	45253...95215	Unlikely
Nematoda	Strongyloides papillosus	GCA_000936265	LM525571	383116...433225	Unlikely
Nematoda	Strongyloides ratti	GCA_001040885	LN609529	12839902...12889720	Inconclusive
Nematoda	Strongyloides ratti	GCA_001040885	LN609530	2643559...2693758	Unlikely
Nematoda	Strongyloides stercoralis	GCA_000947215	LL999063	384119...431128	Unlikely
Nematoda	Strongyloides stercoralis	GCA_000947215	LL999091	178869...228954	Unlikely
Nematoda	Strongyloides venezuelensis	GCA_001028725	LM524970	1776200...1826162	Inconclusive
Nematoda	Strongyloides venezuelensis	GCA_001028725	LM524978	16856...66971	Unlikely
Nematoda	Strongylus vulgaris	GCA_000951515	LM259093	1...1737	Inconclusive
Nematoda	Strongylus vulgaris	GCA_000951515	LM211390	1...24944	Unlikely
Nematoda	Strongylus vulgaris	GCA_000951515	LM217377	1...5909	Inconclusive
Nematoda	Strongylus vulgaris	GCA_000951515	LM247313	1...2144	Inconclusive
Nematoda	Subanguina moxae	GCA_000981365	BBSZ01012753	1...10854	Inconclusive
Nematoda	Subanguina moxae	GCA_000981365	BBSZ01014305	1...22411	Inconclusive
Nematoda	Subanguina moxae	GCA_000981365	BBSZ01014560	1...26067	Inconclusive
Nematoda	Syphacia muris	GCA_000939275	LK996094	57843...108981	Unlikely
Nematoda	Syphacia muris	GCA_000939275	LK996958	1...37932	Unlikely
Nematoda	Teladorsagia circumcincta	GCA_002352805	KZ345511	123993...154866	Unlikely
Nematoda	Teladorsagia circumcincta	GCA_002352805	KZ348747	1...34833	Unlikely
Nematoda	Thelazia callipaeda	GCA_000981425	LK979644	1...49898	Unlikely
Nematoda	Thelazia callipaeda	GCA_000981425	LK979793	1...56669	Unlikely
Nematoda	Toxocara canis	GCA_000803305	JPKZ01000914	23026...80305	Unlikely
Nematoda	Toxocara canis	GCA_000803305	JPKZ01001291	165134...218321	Inconclusive
Nematoda	Toxocara canis	GCA_000951555	LM036427	9398...62552	Unlikely
Nematoda	Toxocara canis	GCA_000951555	LM037032	1...48383	Unlikely
Nematoda	Toxocara canis	GCA_001680135	LYYD01001359	1...36491	Unlikely
Nematoda	Toxocara canis	GCA_001680135	LYYD01005674	1...16989	Unlikely
Nematoda	Wuchereria bancrofti	GCA_000180755	ADBV01001119	1...11269	Unlikely
Nematoda	Wuchereria bancrofti	GCA_000180755	ADBV01001393	1...10137	Unlikely
Nematoda	Wuchereria bancrofti	GCA_000180755	ADBV01002688	1...6899	Unlikely
Nematoda	Wuchereria bancrofti	GCA_000951595	LM000429	1...24139	Unlikely
Nematoda	Wuchereria bancrofti	GCA_000951595	LM000514	1...21727	Unlikely
Nematoda	Wuchereria bancrofti	GCA_000951595	LM003815	1...5499	Unlikely
Nematoda	Wuchereria bancrofti	GCA_001555675	LAQH01004464	1...32689	Unlikely
Nematoda	Wuchereria bancrofti	GCA_001555675	LAQH01004913	48709...93613	Unlikely
Platyhelminthes	Schmidtea mediterranea	GCA_000181075	AAWT01007506	1...2351	Likely	Likely
Rotifera	Adineta ricciae	GCA_900240375	OEQJ01001739	1...6100	Inconclusive
Rotifera	Adineta ricciae	GCA_900240375	OEQJ01001601	1...8035	Inconclusive
Rotifera	Adineta ricciae	GCA_900240375	OEQJ01001535	1...9073	Inconclusive
Rotifera	Adineta ricciae	GCA_900240375	OEQJ01000294	131697...163414	Inconclusive
Rotifera	Adineta ricciae	GCA_900240375	OEQJ01001397	1...11731	Inconclusive
Rotifera	Adineta ricciae	GCA_900240375	OEQJ01000007	990623...1023766	Unlikely
Rotifera	Adineta ricciae	GCA_900240375	OEQJ01001447	1...10658	Unlikely
Rotifera	Adineta ricciae	GCA_900240375	OEQJ01000614	13533...59957	Unlikely
Rotifera	Adineta ricciae	GCA_900240375	OEQJ01001129	1...19827	Unlikely
Rotifera	Adineta ricciae	GCA_900240375	OEQJ01001121	1...20060	Unlikely
Rotifera	Adineta ricciae	GCA_900240375	OEQJ01000983	1...26581	Inconclusive
Rotifera	Adineta ricciae	GCA_900240375	OEQJ01000597	1...32545	Unlikely
Rotifera	Adineta ricciae	GCA_900240375	OEQJ01000619	32520...61628	Inconclusive
Rotifera	Adineta ricciae	GCA_900240375	OEQJ01000857	1...35876	Unlikely
Rotifera	Adineta ricciae	GCA_900240375	OEQJ01001287	1...14435	Inconclusive
Rotifera	Adineta ricciae	GCA_900240375	OEQJ01000823	1...25825	Inconclusive
Rotifera	Adineta ricciae	GCA_900240375	OEQJ01001328	1...13418	Inconclusive
Rotifera	Adineta ricciae	GCA_900240375	OEQJ01001348	1...13031	Unlikely
Rotifera	Adineta ricciae	GCA_900240375	OEQJ01001685	1...6810	Inconclusive
Rotifera	Adineta ricciae	GCA_900240375	OEQJ01000335	111195...143943	Unlikely
Rotifera	Adineta ricciae	GCA_900240375	OEQJ01001587	1...8204	Inconclusive
Rotifera	Adineta ricciae	GCA_900240375	OEQJ01000774	497...42733	Unlikely
Rotifera	Adineta ricciae	GCA_900240375	OEQJ01000997	1...26181	Unlikely
Rotifera	Adineta ricciae	GCA_900240375	OEQJ01001480	1...10002	Inconclusive
Rotifera	Adineta ricciae	GCA_900240375	OEQJ01000326	106092...145719	Inconclusive
Rotifera	Adineta ricciae	GCA_900240375	OEQJ01000720	24104...48828	Unlikely
Rotifera	Adineta ricciae	GCA_900240375	OEQJ01000938	1...27594	Unlikely
Rotifera	Adineta ricciae	GCA_900240375	OEQJ01001538	1...9009	Inconclusive
Rotifera	Adineta ricciae	GCA_900240375	OEQJ01000238	120563...171194	Unlikely
Rotifera	Adineta ricciae	GCA_900240375	OEQJ01000373	1...33791	Unlikely
Rotifera	Adineta ricciae	GCA_900240375	OEQJ01000531	15568...78707	Unlikely
Rotifera	Adineta ricciae	GCA_900240375	OEQJ01000025	1...32898	Unlikely
Rotifera	Adineta ricciae	GCA_900240375	OEQJ01000169	216066...262698	Unlikely
Rotifera	Adineta ricciae	GCA_900240375	OEQJ01000011	1...34008	Unlikely
Rotifera	Adineta ricciae	GCA_900240375	OEQJ01000486	19142...65732	Unlikely
Rotifera	Adineta ricciae	GCA_900240375	OEQJ01000554	18537...66859	Unlikely
Rotifera	Adineta ricciae	GCA_900240375	OEQJ01000473	43621...90952	Unlikely
Rotifera	Adineta ricciae	GCA_900240375	OEQJ01000593	1051...42692	Unlikely
Rotifera	Adineta ricciae	GCA_900240375	OEQJ01001782	1...5570	Inconclusive
Rotifera	Adineta ricciae	GCA_900240375	OEQJ01001845	1...4879	Inconclusive
Rotifera	Adineta ricciae	GCA_900240375	OEQJ01002023	1...3736	Inconclusive
Rotifera	Adineta ricciae	GCA_900240375	OEQJ01002092	1...3404	Inconclusive
Rotifera	Adineta ricciae	GCA_900240375	OEQJ01001416	1...11264	Inconclusive
Rotifera	Adineta ricciae	GCA_900240375	OEQJ01001358	1...12779	Inconclusive
Rotifera	Adineta ricciae	GCA_900240375	OEQJ01001461	1...10323	Inconclusive
Rotifera	Adineta ricciae	GCA_900240375	OEQJ01000332	120125...144585	Unlikely
Rotifera	Adineta ricciae	GCA_900240375	OEQJ01000114	1...33659	Unlikely
Rotifera	Adineta vaga	GCA_000513175	HG380762	91162...149493	Unlikely		New assembly on chromosome level available. Present on chromosome 3 (97% ID).
Rotifera	Adineta vaga	GCA_000513175	HG380766	906490...947474	Unlikely		New assembly on chromosome level available. Present on chromosome 5 (100% ID).
Rotifera	Adineta vaga	GCA_000513175	HG380767	514414...578953	Unlikely		New assembly on chromosome level available. Present on chromosome 6 (97% ID).
Rotifera	Adineta vaga	GCA_000513175	HG380773	79428...127507	Unlikely		New assembly on chromosome level available. Present on chromosome 1 (97% ID).
Rotifera	Adineta vaga	GCA_000513175	HG380781	636259...719936	Unlikely		New assembly on chromosome level available. Present on chromosome 6 (100% ID).
Rotifera	Adineta vaga	GCA_000513175	HG380790	624747...666608	Unlikely		New assembly on chromosome level available. Present on chromosome 3 (100% ID).
Rotifera	Adineta vaga	GCA_000513175	HG380807	14990...65598	Unlikely		New assembly on chromosome level available. Present on chromosome 6 (100% ID).
Rotifera	Adineta vaga	GCA_000513175	HG380859	144096...191530	Unlikely		New assembly on chromosome level available. Present on chromosome 3 (95% ID).
Rotifera	Adineta vaga	GCA_000513175	HG380859	371472...432004	Unlikely		New assembly on chromosome level available. Present on chromosome 3 (100% ID).
Rotifera	Adineta vaga	GCA_000513175	HG380903	1...57447	Unlikely		New assembly on chromosome level available. Present on chromosome 3 (95% ID).
Rotifera	Adineta vaga	GCA_000513175	HG380903	238162...299042	Unlikely		New assembly on chromosome level available. Present on chromosome 3 (100% ID).
Rotifera	Adineta vaga	GCA_000513175	HG380919	1...30072	Unlikely		New assembly on chromosome level available. Present on chromosome 5 (100% ID).
Rotifera	Adineta vaga	GCA_000513175	HG381011	173599...220859	Unlikely		New assembly on chromosome level available. Present on chromosome 3 (96% ID).
Rotifera	Adineta vaga	GCA_000513175	HG381080	125941...179591	Unlikely		New assembly on chromosome level available. Possibly present on chromosome 4 (88% ID).
Rotifera	Adineta vaga	GCA_000513175	HG381081	65208...117597	Unlikely		New assembly on chromosome level available. Possibly present on chromosome 4 (63% ID).
Rotifera	Adineta vaga	GCA_000513175	HG381104	1...43801	Unlikely		New assembly on chromosome level available. Possibly present on chromosome 3 (79% ID).
Rotifera	Adineta vaga	GCA_000513175	HG381108	1...92263	Unlikely		New assembly on chromosome level available. Present on chromosome 6 (98% ID).
Rotifera	Adineta vaga	GCA_000513175	HG381108	150528...182182	Unlikely		New assembly on chromosome level available. Present on chromosome 6 (98% ID).
Rotifera	Adineta vaga	GCA_000513175	HG381117	93152...158805	Unlikely		New assembly on chromosome level available. Possibly present on chromosome 6 (58% ID).
Rotifera	Adineta vaga	GCA_000513175	HG381125	5056...51454	Unlikely		New assembly on chromosome level available. Possibly present on chromosome 4 (86% ID).
Rotifera	Adineta vaga	GCA_000513175	HG381142	19759...63311	Unlikely		New assembly on chromosome level available. Present on chromosome 3 (100% ID).
Rotifera	Adineta vaga	GCA_000513175	HG381158	1...46591	Unlikely		New assembly on chromosome level available. Present on chromosome 1 (100% ID).
Rotifera	Adineta vaga	GCA_000513175	HG381191	80276...133295	Inconclusive		New assembly on chromosome level available. Present on chromosome 3 (94% ID).
Rotifera	Adineta vaga	GCA_000513175	HG381198	30813...87574	Unlikely		New assembly on chromosome level available. Present on chromosome 5 (91% ID).
Rotifera	Adineta vaga	GCA_000513175	HG381223	29487...115540	Inconclusive		New assembly on chromosome level available. Present on chromosome 1 (100% ID).
Rotifera	Adineta vaga	GCA_000513175	HG381233	1...27770	Inconclusive		New assembly on chromosome level available. Possibly present on chromosome 3 (57% ID).
Rotifera	Adineta vaga	GCA_000513175	HG381245	67535...115272	Unlikely		New assembly on chromosome level available. Possibly present on chromosome 5 (84% ID).
Rotifera	Adineta vaga	GCA_000513175	HG381286	1...32734	Unlikely		New assembly on chromosome level available. Present on chromosome 3 (100% ID).
Rotifera	Adineta vaga	GCA_000513175	HG381348	34407...88545	Unlikely		New assembly on chromosome level available. Present on chromosome 5 (100% ID).
Rotifera	Adineta vaga	GCA_000513175	HG381374	23295...90902	Inconclusive		New assembly on chromosome level available. Present on chromosome 1 (100% ID).
Rotifera	Adineta vaga	GCA_000513175	HG381391	27432...79225	Inconclusive		New assembly on chromosome level available. Present on chromosome 4 (100% ID).
Rotifera	Adineta vaga	GCA_000513175	HG381443	39437...76277	Unlikely		New assembly on chromosome level available. Present on chromosome 3 (100% ID).
Rotifera	Adineta vaga	GCA_000513175	HG381452	1...32273	Unlikely		New assembly on chromosome level available. Present on chromosome 5 (100% ID).
Rotifera	Adineta vaga	GCA_000513175	HG381495	1...45740	Inconclusive		New assembly on chromosome level available. Present on chromosome 6 (91% ID).
Rotifera	Adineta vaga	GCA_000513175	HG381511	30418...61650	Inconclusive		New assembly on chromosome level available. Present on chromosome 6 (100% ID).
Rotifera	Adineta vaga	GCA_000513175	HG381533	1...46101	Unlikely		New assembly on chromosome level available. Present on chromosome 3 (97% ID).
Rotifera	Adineta vaga	GCA_000513175	HG381565	1...50202	Inconclusive		New assembly on chromosome level available. Present on chromosome 6 (100% ID).
Rotifera	Adineta vaga	GCA_000513175	HG381592	1...41951	Inconclusive		New assembly on chromosome level available. Present on chromosome 2 (100% ID).
Rotifera	Adineta vaga	GCA_000513175	HG381609	4155...45245	Inconclusive		New assembly on chromosome level available. Present on chromosome 2 (97% ID).
Rotifera	Adineta vaga	GCA_000513175	HG381610	1...33115	Inconclusive		New assembly on chromosome level available. Present on chromosome 3 (94% ID).
Rotifera	Adineta vaga	GCA_000513175	HG381615	14984...44002	Inconclusive		New assembly on chromosome level available. Present on chromosome 3 (90% ID).
Rotifera	Adineta vaga	GCA_000513175	HG381643	1...24199	Inconclusive		New assembly on chromosome level available. Present on chromosome 1 (99% ID).
Rotifera	Adineta vaga	GCA_000513175	HG381674	1...36961	Inconclusive		New assembly on chromosome level available. Possibly present on chromosome 5 (82% ID).
Rotifera	Adineta vaga	GCA_000513175	HG381712	693...33070	Inconclusive		New assembly on chromosome level available. Present on chromosome 1 (100% ID).
Rotifera	Adineta vaga	GCA_000513175	HG381739	1...29851	Inconclusive		New assembly on chromosome level available. Possibly present on chromosome 5 (53% ID).
Rotifera	Adineta vaga	GCA_000513175	HG381796	1...24599	Inconclusive		New assembly on chromosome level available. Present on chromosome 5 (90% ID).
Rotifera	Adineta vaga	GCA_000513175	HG381829	1...21783	Inconclusive		New assembly on chromosome level available. Present on chromosome 3 (100% ID).
Rotifera	Adineta vaga	GCA_000513175	HG381837	1...21090	Inconclusive		New assembly on chromosome level available. Possibly present on chromosome 5 (87% ID).
Rotifera	Adineta vaga	GCA_000513175	HG381845	1...20644	Unlikely		New assembly on chromosome level available. Present on chromosome 5 (97% ID).
Rotifera	Adineta vaga	GCA_000513175	HG381859	1...19656	Unlikely		New assembly on chromosome level available. Present on chromosome 3 (100% ID).
Rotifera	Adineta vaga	GCA_000513175	HG381922	1...16514	Inconclusive		New assembly on chromosome level available. Possibly present on chromosome 3 (57% ID).
Rotifera	Adineta vaga	GCA_000513175	HG381970	1...14781	Inconclusive		New assembly on chromosome level available. Present on chromosome 3 (100% ID).
Rotifera	Adineta vaga	GCA_000513175	HG382046	1...12306	Inconclusive		New assembly on chromosome level available. Possibly present on chromosome 3 (84% ID).
Rotifera	Adineta vaga	GCA_000513175	HG382053	1...12047	Inconclusive		New assembly on chromosome level available. Present on chromosome 6 (100% ID).
Rotifera	Adineta vaga	GCA_000513175	HG382103	1...10971	Inconclusive		New assembly on chromosome level available. Present on chromosome 2 (98% ID).
Rotifera	Adineta vaga	GCA_000513175	HG382173	1...8989	Inconclusive		New assembly on chromosome level available. Present on chromosome 5 (90% ID).
Rotifera	Adineta vaga	GCA_000513175	HG382219	1...7974	Inconclusive		New assembly on chromosome level available. Present on chromosome 3 (100% ID).
Rotifera	Adineta vaga	GCA_000513175	HG382306	1...6476	Inconclusive		New assembly on chromosome level available. Present on chromosome 3 (100% ID).
Rotifera	Adineta vaga	GCA_000513175	HG382398	1...5452	Inconclusive		New assembly on chromosome level available. Present on chromosome 1 (98% ID).
Rotifera	Adineta vaga	GCA_000513175	HG382448	1...4940	Inconclusive		New assembly on chromosome level available. Present on chromosome 5 (98% ID).
Rotifera	Adineta vaga	GCA_000513175	HG382449	1...4937	Unlikely		New assembly on chromosome level available. Present on chromosome 3 (100% ID).
Rotifera	Adineta vaga	GCA_000513175	HG382630	1...4021	Inconclusive		New assembly on chromosome level available. Present on chromosome 3 (100% ID).
Rotifera	Adineta vaga	GCA_000513175	HG382681	1...3791	Inconclusive		New assembly on chromosome level available. Present on chromosome 3 (100% ID).
Rotifera	Adineta vaga	GCA_000513175	HG382732	1...3571	Inconclusive		New assembly on chromosome level available. Present on chromosome 5 (100% ID).
Rotifera	Adineta vaga	GCA_000513175	HG382785	1...3376	Inconclusive		New assembly on chromosome level available. Present on chromosome 6 (100% ID).
Rotifera	Adineta vaga	GCA_000513175	HG382888	1...3062	Inconclusive		New assembly on chromosome level available. Possibly present on chromosome 1 (71% ID).
Rotifera	Adineta vaga	GCA_000513175	HG382948	1...2881	Inconclusive		New assembly on chromosome level available. Present on chromosome 3 (98% ID).
Rotifera	Adineta vaga	GCA_000513175	HG382994	1...2792	Inconclusive		New assembly on chromosome level available. Present on chromosome 3 (98% ID).
Rotifera	Adineta vaga	GCA_000513175	HG383249	1...2314	Inconclusive		New assembly on chromosome level available. Present on chromosome 3 (97% ID).
Rotifera	Adineta vaga	GCA_000513175	HG383604	1...1929	Inconclusive		New assembly on chromosome level available. Present on chromosome 3 (100% ID).
Rotifera	Adineta vaga	GCA_000513175	HG383677	1...1859	Inconclusive		New assembly on chromosome level available. Present on chromosome 6 (95% ID).
Rotifera	Rotaria macrura	GCA_900239685	OENT01000128	1...48553	Unlikely
Rotifera	Rotaria macrura	GCA_900239685	OENT01000176	121501...170152	Inconclusive
Rotifera	Rotaria macrura	GCA_900239685	OENT01000390	1...37331	Unlikely
Rotifera	Rotaria macrura	GCA_900239685	OENT01000486	1...30267	Unlikely
Rotifera	Rotaria macrura	GCA_900239685	OENT01000495	30153...102615	Unlikely
Rotifera	Rotaria macrura	GCA_900239685	OENT01000588	1...26901	Unlikely
Rotifera	Rotaria macrura	GCA_900239685	OENT01000690	47231...85383	Unlikely
Rotifera	Rotaria macrura	GCA_900239685	OENT01000696	1...29892	Unlikely
Rotifera	Rotaria macrura	GCA_900239685	OENT01000711	1...51522	Inconclusive
Rotifera	Rotaria macrura	GCA_900239685	OENT01001014	19480...61666	Unlikely
Rotifera	Rotaria macrura	GCA_900239685	OENT01001233	12048...51548	Likely
Rotifera	Rotaria macrura	GCA_900239685	OENT01001276	10052...50026	Unlikely
Rotifera	Rotaria macrura	GCA_900239685	OENT01001376	1...46267	Inconclusive
Rotifera	Rotaria macrura	GCA_900239685	OENT01001388	13341...45860	Inconclusive
Rotifera	Rotaria macrura	GCA_900239685	OENT01001420	1...40541	Unlikely
Rotifera	Rotaria macrura	GCA_900239685	OENT01001489	9660...42230	Unlikely
Rotifera	Rotaria macrura	GCA_900239685	OENT01001665	1...37256	Unlikely
Rotifera	Rotaria macrura	GCA_900239685	OENT01001671	1...26666	Inconclusive
Rotifera	Rotaria macrura	GCA_900239685	OENT01001695	1...32203	Likely
Rotifera	Rotaria macrura	GCA_900239685	OENT01001855	9500...33331	Inconclusive
Rotifera	Rotaria macrura	GCA_900239685	OENT01001950	2234...31427	Likely
Rotifera	Rotaria macrura	GCA_900239685	OENT01002042	1...29496	Inconclusive
Rotifera	Rotaria macrura	GCA_900239685	OENT01002066	1...29095	Unlikely
Rotifera	Rotaria macrura	GCA_900239685	OENT01002099	1...28265	Unlikely
Rotifera	Rotaria macrura	GCA_900239685	OENT01002245	1...25484	Inconclusive
Rotifera	Rotaria macrura	GCA_900239685	OENT01002263	1273...25239	Inconclusive
Rotifera	Rotaria macrura	GCA_900239685	OENT01002313	1...24419	Likely
Rotifera	Rotaria macrura	GCA_900239685	OENT01002390	1...23344	Inconclusive
Rotifera	Rotaria macrura	GCA_900239685	OENT01002460	1...22123	Unlikely
Rotifera	Rotaria macrura	GCA_900239685	OENT01002532	1...20900	Inconclusive
Rotifera	Rotaria macrura	GCA_900239685	OENT01002562	1...20443	Inconclusive
Rotifera	Rotaria macrura	GCA_900239685	OENT01002664	1...18949	Inconclusive
Rotifera	Rotaria macrura	GCA_900239685	OENT01002688	1...18689	Inconclusive
Rotifera	Rotaria macrura	GCA_900239685	OENT01002757	1...18027	Inconclusive
Rotifera	Rotaria macrura	GCA_900239685	OENT01002780	1...17789	Inconclusive
Rotifera	Rotaria macrura	GCA_900239685	OENT01002786	1...17755	Likely
Rotifera	Rotaria macrura	GCA_900239685	OENT01002805	1...17529	Inconclusive
Rotifera	Rotaria macrura	GCA_900239685	OENT01002887	1...16689	Inconclusive
Rotifera	Rotaria macrura	GCA_900239685	OENT01002908	1...16522	Inconclusive
Rotifera	Rotaria macrura	GCA_900239685	OENT01002920	1...16410	Inconclusive
Rotifera	Rotaria macrura	GCA_900239685	OENT01003047	1...15268	Unlikely
Rotifera	Rotaria macrura	GCA_900239685	OENT01003090	1...14951	Likely
Rotifera	Rotaria macrura	GCA_900239685	OENT01003240	1...13877	Inconclusive
Rotifera	Rotaria macrura	GCA_900239685	OENT01003379	1...12819	Likely
Rotifera	Rotaria macrura	GCA_900239685	OENT01003409	1...12644	Unlikely
Rotifera	Rotaria macrura	GCA_900239685	OENT01003462	1...12334	Inconclusive
Rotifera	Rotaria macrura	GCA_900239685	OENT01003494	1...12118	Likely
Rotifera	Rotaria macrura	GCA_900239685	OENT01003514	1...12024	Inconclusive
Rotifera	Rotaria macrura	GCA_900239685	OENT01003522	1...11978	Inconclusive
Rotifera	Rotaria macrura	GCA_900239685	OENT01003570	1...11710	Likely
Rotifera	Rotaria macrura	GCA_900239685	OENT01003606	1...11503	Inconclusive
Rotifera	Rotaria macrura	GCA_900239685	OENT01003636	1...11277	Likely
Rotifera	Rotaria macrura	GCA_900239685	OENT01003647	1...11210	Inconclusive
Rotifera	Rotaria macrura	GCA_900239685	OENT01003952	1...9744	Inconclusive
Rotifera	Rotaria macrura	GCA_900239685	OENT01003959	1...9722	Likely
Rotifera	Rotaria macrura	GCA_900239685	OENT01004007	1...9546	Inconclusive
Rotifera	Rotaria macrura	GCA_900239685	OENT01004013	1...9531	Inconclusive
Rotifera	Rotaria macrura	GCA_900239685	OENT01004042	1...9378	Unlikely
Rotifera	Rotaria macrura	GCA_900239685	OENT01004063	1...9302	Inconclusive
Rotifera	Rotaria macrura	GCA_900239685	OENT01004081	1...9241	Inconclusive
Rotifera	Rotaria macrura	GCA_900239685	OENT01004190	1...8803	Inconclusive
Rotifera	Rotaria macrura	GCA_900239685	OENT01004207	1...8744	Inconclusive
Rotifera	Rotaria macrura	GCA_900239685	OENT01004219	1...8701	Inconclusive
Rotifera	Rotaria macrura	GCA_900239685	OENT01004281	1...8399	Inconclusive
Rotifera	Rotaria macrura	GCA_900239685	OENT01004287	1...8372	Inconclusive
Rotifera	Rotaria macrura	GCA_900239685	OENT01004487	1...7515	Likely
Rotifera	Rotaria macrura	GCA_900239685	OENT01004517	1...7402	Likely
Rotifera	Rotaria macrura	GCA_900239685	OENT01004554	1...7276	Inconclusive
Rotifera	Rotaria macrura	GCA_900239685	OENT01004806	1...6482	Inconclusive
Rotifera	Rotaria macrura	GCA_900239685	OENT01004928	1...6125	Inconclusive
Rotifera	Rotaria macrura	GCA_900239685	OENT01005129	1...5626	Inconclusive
Rotifera	Rotaria macrura	GCA_900239685	OENT01005298	1...5194	Inconclusive
Rotifera	Rotaria macrura	GCA_900239685	OENT01005300	1...5193	Inconclusive
Rotifera	Rotaria macrura	GCA_900239685	OENT01005630	1...4454	Inconclusive
Rotifera	Rotaria macrura	GCA_900239685	OENT01006715	1...2816	Inconclusive
Rotifera	Rotaria magnacalcarata	GCA_900239745	OENM01000498	21639...63824	Inconclusive
Rotifera	Rotaria magnacalcarata	GCA_900239745	OENM01000536	1...25279	Inconclusive
Rotifera	Rotaria magnacalcarata	GCA_900239745	OENM01001318	8287...37562	Inconclusive
Rotifera	Rotaria magnacalcarata	GCA_900239745	OENM01001906	1...24549	Inconclusive
Rotifera	Rotaria magnacalcarata	GCA_900239745	OENM01002068	1...22275	Inconclusive
Rotifera	Rotaria magnacalcarata	GCA_900239745	OENM01002114	1...21652	Inconclusive
Rotifera	Rotaria magnacalcarata	GCA_900239745	OENM01002129	1...21472	Inconclusive
Rotifera	Rotaria magnacalcarata	GCA_900239745	OENM01004410	1...6374	Likely
Rotifera	Rotaria magnacalcarata	GCA_900239745	OENM01004860	1...5274	Inconclusive
Rotifera	Rotaria magnacalcarata	GCA_900239745	OENM01005994	1...3519	Inconclusive
Rotifera	Rotaria magnacalcarata	GCA_900239745	OENM01007761	1...2070	Inconclusive
