# Supplementary material for: Nonribosomal Peptide Synthetases in Animals
Source: Genes (Basel). 2023 Aug 30;14(9):1741. doi: 10.3390/genes14091741 (PMC10531068; doi:10.3390/genes14091741)
Supplement: Supplementary file 1 [file genes-14-01741-s001.zip › Supplementary Table S5.xlsx]

## Sheet: Sm-NRPS-like
Phylum	Species	NCBI ID	Location	Comments
Annelida	Acholoe squamosa	OX439050.1	52516648...52518057
Annelida	Acholoe squamosa	OX439045.1	65741034...65742116	Sequence too short for phylogeny
Annelida	Alentia gelatinosa	OX465590.1	7175160...7176311	Sequence too short for phylogeny
Annelida	Alitta virens	OW028573.1	10716741...10718081	Sequence too short for phylogeny
Annelida	Alitta virens	OW028576.1	42378640...42379155	Sequence too short for phylogeny
Annelida	Amphiduros pacificus	OX439011.1	37425986...37427509
Annelida	Amphiduros pacificus	OX439000.1	28817502...28819067	Sequence too short for phylogeny
Annelida	Amphiduros pacificus	OX439004.1	11754590...11720633	Sequence too short for phylogeny
Annelida	Amphiduros pacificus	OX439010.1	5496413...11734832	Sequence too short for phylogeny
Annelida	Amphiduros pacificus	OX439006.1	32348367...32348975	Sequence too short for phylogeny
Annelida	Capitella teleta	KB309137.1	586647...589079
Annelida	Capitella teleta	KB291798.1	62917...65019
Annelida	Capitella teleta	ELU18796.1		From Chen et al. (2022) Cell, 185(9), 1506-1520.
Annelida	Harmothoe impar	OX381711.1	67130813...67131895	Sequence too short for phylogeny
Annelida	Harmothoe impar	OX381716.1	53491738...53493240
Annelida	Lepidonotus clava	OW387144.1	27882736...27870629	Sequence too short for phylogeny
Annelida	Lepidonotus clava	OW387134.1	15429769...15431334	Sequence too short for phylogeny
Annelida	Lepidonotus clava	OW387149.1	13010020...13010454	Sequence too short for phylogeny
Annelida	Lepidonotus clava	OW387143.1	22973797...22974237	Sequence too short for phylogeny
Cnidaria	Hydra vulgaris	XP_012564883.2		From Chen et al. (2022) Cell, 185(9), 1506-1520.
Hemichordata	Saccoglossus kowalevskii	XP_006818424.1		From Chen et al. (2022) Cell, 185(9), 1506-1520.
Nemertea	Lineus longissimus	OU342996.1	3047900...19788239
Nemertea	Lineus longissimus	OU342998.1	7178959...7180368
Platyhelminthes	Clonorchis sinensis	DF142897.1	227510...216720
Platyhelminthes	Dibothriocephalus latus	UYRU01015034.1	496...1128
Platyhelminthes	Dicrocoelium dendriticum	OX104065.1	67652017...67724437
Platyhelminthes	Dugesia japonica	MQRL01487397.1	1461…1385
Platyhelminthes	Echinococcus granulosus	NW_020170410.1	798138...799990
Platyhelminthes	Echinococcus multilocularis	LN902843.1	10576137...10575244
Platyhelminthes	Echinostoma caproni	UZAN01046824.1	25862...21755
Platyhelminthes	Fasciola gigantica	JAEQMV010000666.1	2336515...2327288
Platyhelminthes	Fasciola hepatica	LT999268.1	227666...232293
Platyhelminthes	Girardia tigrina	MQRK01227526.1	70345...70308
Platyhelminthes	Gyrodactylus salaris	JJOG01003380.1	5517...5160
Platyhelminthes	Hydatigera taeniaeformis	UYWX01000046.1	1269...3907
Platyhelminthes	Hymenolepis diminuta	CAADRB010000083.1	172985...177946
Platyhelminthes	Hymenolepis microstoma	LR215990.1	7215555...7218489
Platyhelminthes	Hymenolepis nana	UZAE01003461.1	482...4377
Platyhelminthes	Mesocestoides corti	UXSR01000212.1	760...3384
Platyhelminthes	Opisthorchis viverrini	NW_008751709.1	1602377...1614798
Platyhelminthes	Protopolystoma xenopodis	CAAALY010152090.1	2…472
Platyhelminthes	Schistocephalus solidus	WEDG01006721.1	137344 ...141906
Platyhelminthes	Schistosoma curassoni	OX104140.1	56028646...56012458
Platyhelminthes	Schistosoma haematobium	NC_067196.1	58956885...58940578
Platyhelminthes	Schistosoma japonicum	CM046061.1	55815537...55818657
Platyhelminthes	Schistosoma mansoni	NC_031495.1	36591266...36595872
Platyhelminthes	Schistosoma margrebowiei	OX104028.1	60792308...60774304
Platyhelminthes	Schistosoma mattheei	OX103947.1	54773413...54773413
Platyhelminthes	Schistosoma rodhaini	OX104036.1	34796184...34793595
Platyhelminthes	Schmidtea mediterranea	CM039682.1	41298354...41299673
Platyhelminthes	Spirometra erinaceieuropaei	CACRXP010000663.1	296906...302036
Platyhelminthes	Taenia asiatica	LWMJ02000025.1	773485...775987
Platyhelminthes	Taenia multiceps	CM010311.1	4710283…4712785
Platyhelminthes	Taenia saginata	LWMK02000004.1	1815835...1814256
Platyhelminthes	Taenia solium	MIEF01006039.1	108078...106363
Platyhelminthes	Taenia solium	MIEF01006039.1	108078...106363
Platyhelminthes	Trichobilharzia regenti	OX235262.1	63740216...63751585
Porifera	Petrosia ficiformis	OX345643.1	122770...1488199	Sequence too short for phylogeny
Porifera	Spongilla lacustris	OX442423.1	759478...759987	Sequence too short for phylogeny
Porifera	Spongilla lacustris	OX442431.1	5252968...5316427	Sequence too short for phylogeny
Priapulida	Priapulus caudatus	XM_014823565.1	434…2140
Rotifera	Adineta vaga	CP075492.1	16426795…2727791
Rotifera	Rotaria magnacalcarata	CAF1444971.1		From Chen et al. (2022) Cell, 185(9), 1506-1520.
